# Supplementary material for: Exploration of differentially expressed mRNAs and miRNAs for pediatric acute myeloid leukemia
Source: Front Genet. 2022 Sep 6;13:865111. doi: 10.3389/fgene.2022.865111 (PMC9499657; doi:10.3389/fgene.2022.865111)
Supplement: Supplementary file 1 [file Table2.csv]

	logFC	AveExpr	t	Pvalue	adj.P.Val	B	sig
hsa-mir-99a	0.844129987	7.78773932	2.836584454	0.00546041	0.880858979	-4.768653683	Up
hsa-let-7c	0.795159583	10.08055891	3.095727096	0.002509852	0.880858979	-4.052353071	Up
hsa-mir-9-1	0.765312901	7.973264678	1.586685578	0.115552112	1	-7.426721727	No
hsa-mir-9-3	0.757441417	7.980043242	1.573490483	0.118574962	1	-7.447278576	No
hsa-mir-9-2	0.734988792	7.992018599	1.536585126	0.127364155	1	-7.503903213	No
hsa-mir-6510	0.703417843	2.793321061	2.202738033	0.029770712	1	-6.288243369	Up
hsa-mir-23b	0.595591578	10.42584962	4.074557479	8.90E-05	0.167501204	-0.898413833	Up
hsa-mir-675	0.568711076	5.116688772	1.512907576	0.133268577	1	-7.53955513	No
hsa-mir-509-2	0.566951238	0.843954006	2.578504174	0.011290031	0.89822503	-5.428224942	Up
hsa-mir-27b	0.48993183	10.95931531	3.676273232	0.000372804	0.350622515	-2.262868762	No
hsa-mir-508	0.433732692	2.333406587	1.347730434	0.180608453	1	-7.773450657	No
hsa-mir-106a	0.43020308	3.60112505	1.544462784	0.12544613	1	-7.491924192	No
hsa-mir-203b	0.429855768	6.527930719	1.226045771	0.222888726	1	-7.929044407	No
hsa-mir-1266	0.427425902	1.517478111	2.094047704	0.038631901	1	-6.514073986	No
hsa-mir-3150b	0.426442778	1.497856507	2.166353568	0.032516614	1	-6.365006444	No
hsa-mir-509-1	0.408206217	0.759222778	1.837360675	0.068948028	1	-7.005322409	No
hsa-mir-1269b	0.39812865	1.619614351	0.801470283	0.424646133	1	-8.359049549	No
hsa-mir-125b-2	0.380980109	7.637039654	2.095489924	0.038500848	1	-6.51114614	No
hsa-mir-514a-2	0.380597529	0.852889096	1.608724596	0.11064056	1	-7.392021847	No
hsa-mir-514a-1	0.370626461	0.877614267	1.533331873	0.128162966	1	-7.50883312	No
hsa-mir-1295a	0.35323945	0.810471153	2.89683113	0.004576983	0.880858979	-4.60687314	No
hsa-mir-296	0.348770744	2.032337941	1.624837896	0.107156522	1	-7.366363388	No
hsa-mir-152	0.345696764	8.554493258	2.327975404	0.021805376	1	-6.015138541	No
hsa-mir-33b	0.344295844	2.082085078	1.788661237	0.076515862	1	-7.091748089	No
hsa-mir-95	0.340892559	2.685686376	1.501844051	0.136100125	1	-7.556031996	No
hsa-mir-509-3	0.339856552	0.86024262	1.553385712	0.123301257	1	-7.478284967	No
hsa-mir-101-1	0.339033744	11.53610688	2.115980503	0.036679888	1	-6.469347936	No
hsa-mir-101-2	0.332861266	11.54631694	2.083104656	0.039638869	1	-6.536228935	No
hsa-mir-5683	0.329753617	1.303826631	1.049265259	0.296434114	1	-8.12953854	No
hsa-mir-143	0.326587174	15.54377184	1.670430009	0.09777425	1	-7.292446738	No
hsa-mir-128-2	0.320599519	6.163827056	2.096633563	0.038397199	1	-6.508823123	No
hsa-mir-200a	0.314870628	9.617764117	1.496003548	0.137613799	1	-7.564683488	No
hsa-mir-449a	0.313218365	0.377366434	1.675939502	0.096686976	1	-7.283382911	No
hsa-mir-628	0.312981507	3.296115142	1.382353941	0.169758635	1	-7.726578666	No
hsa-mir-130b	0.312583747	5.143426942	1.921884855	0.057295755	1	-6.850157947	No
hsa-mir-499a	0.309877667	0.781967086	1.565762077	0.12037445	1	-7.45924269	No
hsa-mir-6509	0.306105326	1.793834298	2.039966677	0.04383139	1	-6.622521156	No
hsa-mir-412	0.304739453	2.343218413	1.277963523	0.204044029	1	-7.86440378	No
hsa-mir-760	0.304086772	0.83673163	2.384127849	0.018891292	1	-5.888258326	No
hsa-mir-151a	0.301500559	11.06961411	2.610024039	0.010358493	0.89822503	-5.350620273	No
hsa-mir-125b-1	0.301136662	7.5264645	1.714268132	0.08939179	1	-7.219544722	No
hsa-mir-218-1	0.294594592	3.706424636	1.582980664	0.116394596	1	-7.432510208	No
hsa-mir-937	0.292364263	2.039642174	1.47210986	0.14394372	1	-7.599740246	No
hsa-mir-4791	0.287476425	0.464342092	3.048501188	0.002901953	0.880858979	-4.186824031	No
hsa-let-7f-1	0.287400062	12.05509299	1.694048624	0.09318215	1	-7.253391719	No
hsa-mir-4326	0.285735842	4.3675021	1.846853226	0.067547996	1	-6.988222362	No
hsa-mir-33a	0.284407464	4.834477734	1.485852085	0.140276021	1	-7.579643846	No
hsa-let-7f-2	0.284196204	12.07795501	1.677350887	0.096410029	1	-7.281056447	No
hsa-mir-184	0.281311686	1.491517671	0.978844059	0.329877971	1	-8.200909534	No
hsa-mir-429	0.27623336	6.29338302	1.24212804	0.216920866	1	-7.909299343	No
hsa-mir-4999	0.275656543	0.903001639	2.421110772	0.017165913	1	-5.803209371	No
hsa-mir-24-1	0.275646027	10.90678385	2.572987898	0.011460606	0.89822503	-5.441721004	No
hsa-mir-3677	0.26179893	2.69844102	1.557097561	0.122417609	1	-7.472589071	No
hsa-mir-24-2	0.260970043	10.92477989	2.437610012	0.016442458	0.997685918	-5.764888143	No
hsa-mir-151b	0.26023302	0.828073314	2.879235206	0.004820376	0.880858979	-4.654424382	No
hsa-mir-891a	0.253176712	0.812371607	1.25611429	0.211826315	1	-7.891924494	No
hsa-mir-107	0.253163357	6.091517708	2.167085582	0.032459271	1	-6.363473585	No
hsa-mir-3917	0.251370746	1.335280112	1.747167493	0.083494328	1	-7.163660375	No
hsa-mir-100	0.248513013	10.83180327	1.239051706	0.218053332	1	-7.913095662	No
hsa-mir-331	0.247097922	4.568469925	1.913514678	0.05837023	1	-6.865814329	No
hsa-mir-23a	0.247092671	12.3039792	2.474175533	0.01493513	0.988875513	-5.679132537	No
hsa-mir-301b	0.246089883	1.373898804	1.335551942	0.184546458	1	-7.789664333	No
hsa-mir-6842	0.244434098	1.948877629	1.747237358	0.083482152	1	-7.163540631	No
hsa-mir-188	0.244431656	1.933159689	1.894768563	0.060838352	1	-6.900647338	No
hsa-mir-935	0.240545326	1.056756053	1.199730334	0.232909416	1	-7.96081353	No
hsa-mir-1306	0.240367636	2.867747508	1.76079523	0.08114689	1	-7.140217862	No
hsa-mir-497	0.240057232	3.376528149	1.523435151	0.130617331	1	-7.523768914	No
hsa-mir-92b	0.239768665	6.399015563	1.451222527	0.149660647	1	-7.629942085	No
hsa-mir-532	0.239439949	9.357481651	2.213181001	0.029020904	1	-6.26599544	No
hsa-mir-211	0.238130174	0.197235586	2.002266823	0.047800861	1	-6.69656705	No
hsa-mir-744	0.23601257	5.372903052	1.510097315	0.133983404	1	-7.543751419	No
hsa-mir-1296	0.234233426	2.333281757	1.367475567	0.174358713	1	-7.746861093	No
hsa-mir-128-1	0.228710733	6.730339413	1.510952573	0.13376554	1	-7.542475137	No
hsa-mir-218-2	0.22652441	3.640339959	1.227367736	0.222393716	1	-7.927430792	No
hsa-mir-330	0.225545336	5.124535248	1.563190108	0.120978094	1	-7.463211802	No
hsa-mir-3130-2	0.221313868	1.777835758	1.253761355	0.212677191	1	-7.894860715	No
hsa-mir-150	0.220807312	9.069355528	0.771782415	0.441954486	1	-8.382479325	No
hsa-mir-363	0.220231321	3.103933269	0.749570262	0.45516809	1	-8.399437325	No
hsa-mir-1180	0.217679538	3.824253195	1.134376738	0.259186399	1	-8.036805948	No
hsa-mir-106b	0.215481086	9.331180687	1.63855473	0.104260596	1	-7.344329302	No
hsa-mir-5699	0.214705156	0.754012515	2.268355513	0.025326912	1	-6.146860895	No
hsa-mir-1271	0.209008871	2.051538765	1.548591249	0.124450101	1	-7.485622924	No
hsa-mir-410	0.208779917	3.369019202	0.912475185	0.363582006	1	-8.263715266	No
hsa-mir-4443	0.206568999	0.596534998	1.592069951	0.114336401	1	-7.418286289	No
hsa-mir-200b	0.195969376	9.032741508	0.946128986	0.346227049	1	-8.232409919	No
hsa-mir-32	0.195311044	5.030131052	1.48870333	0.139524256	1	-7.575451791	No
hsa-let-7a-2	0.194475612	13.2735147	1.615808582	0.109097834	1	-7.380771455	No
hsa-let-7a-3	0.193667565	13.2855582	1.6139531	0.109500237	1	-7.383722779	No
hsa-mir-30e	0.193378	13.01454305	1.845851063	0.067694674	1	-6.990031579	No
hsa-let-7a-1	0.192024081	13.27913013	1.595918631	0.113473699	1	-7.412240048	No
hsa-mir-30d	0.191648859	12.08623159	1.599906633	0.112585262	1	-7.405960256	No
hsa-mir-181c	0.190689933	5.883185062	1.444753508	0.151466419	1	-7.639211777	No
hsa-mir-18b	0.188405035	0.63793658	1.632460397	0.105539366	1	-7.354140704	No
hsa-mir-758	0.184862819	4.067262762	0.837811263	0.404015229	1	-8.329180243	No
hsa-mir-506	0.178627578	0.197896951	1.589901444	0.114824784	1	-7.421686862	No
hsa-mir-137	0.178372285	0.909617716	0.800797655	0.425033781	1	-8.359590064	No
hsa-mir-3680-1	0.177947172	0.374352034	2.585008183	0.011091852	0.89822503	-5.412279549	No
hsa-mir-29c	0.177731888	10.01664537	0.739746754	0.461083125	1	-8.406780877	No
hsa-mir-940	0.177531958	2.011618067	1.361445005	0.176249893	1	-7.7550217	No
hsa-mir-449b	0.172047635	0.12353042	1.597050735	0.113220925	1	-7.410458875	No
hsa-mir-654	0.169905986	4.256682133	0.705360786	0.482127484	1	-8.431730532	No
hsa-mir-23c	0.169499934	0.278619187	1.944492065	0.054476745	1	-6.807552854	No
hsa-mir-4491	0.168715829	0.74848463	0.985713534	0.326510472	1	-8.194161507	No
hsa-mir-5684	0.168370354	0.507010512	1.921793398	0.057307405	1	-6.850329361	No
hsa-mir-5579	0.168252037	0.912897087	1.339240681	0.183346931	1	-7.7847684	No
hsa-mir-27a	0.165355763	11.59351978	1.537199196	0.127213817	1	-7.502971545	No
hsa-mir-766	0.164471175	3.050526505	1.327541477	0.187171621	1	-7.800251364	No
hsa-mir-6868	0.164462942	0.213817042	2.822870603	0.005682178	0.880858979	-4.805071684	No
hsa-mir-411	0.164450827	3.1813482	0.754566036	0.452176681	1	-8.39566597	No
hsa-mir-219a-1	0.164255825	2.327733319	1.007706755	0.315882019	1	-8.17224556	No
hsa-mir-4746	0.1626519	2.461176613	0.888447802	0.376304525	1	-8.285382999	No
hsa-mir-1287	0.161001915	4.101002633	1.079901088	0.28262865	1	-8.096973951	No
hsa-mir-1343	0.160821599	0.608311195	1.648985775	0.102100844	1	-7.327455486	No
hsa-mir-26a-2	0.159211236	9.668310108	1.244976206	0.215876226	1	-7.905776442	No
hsa-let-7d	0.159004448	8.968812379	1.613020133	0.109703021	1	-7.385205532	No
hsa-mir-26a-1	0.158547293	9.664601824	1.244916545	0.21589807	1	-7.905850317	No
hsa-mir-496	0.158440615	1.843480526	0.859937206	0.391757589	1	-8.310354463	No
hsa-mir-421	0.157910279	2.243654514	0.990902614	0.323981793	1	-8.189033446	No
hsa-mir-3193	0.157564602	0.673543857	1.589477292	0.114920504	1	-7.422351484	No
hsa-mir-769	0.15747574	4.477656847	1.391988166	0.16682953	1	-7.713332207	No
hsa-mir-98	0.157400074	5.785206619	1.336012119	0.184396494	1	-7.789054269	No
hsa-mir-6806	0.156225275	0.872942158	1.641187557	0.103712025	1	-7.340079903	No
hsa-mir-149	0.1553464	6.348074177	0.583097922	0.561061544	1	-8.510902153	No
hsa-mir-5703	0.154789529	0.403459474	1.745984806	0.083700655	1	-7.165686731	No
hsa-mir-380	0.154505445	0.900465284	1.205536205	0.230671187	1	-7.953862087	No
hsa-mir-767	0.152887263	2.519047801	0.261839516	0.793951519	1	-8.647598545	No
hsa-mir-3942	0.151754745	0.438004635	1.89352711	0.061004853	1	-6.902942825	No
hsa-mir-6808	0.150622213	0.286902898	2.460332244	0.015490625	0.988875513	-5.711732671	No
hsa-mir-345	0.148992957	3.475309595	0.792087288	0.430072643	1	-8.366549102	No
hsa-mir-105-2	0.148603365	2.319991416	0.270726333	0.787126127	1	-8.645212156	No
hsa-mir-629	0.147341928	7.130344661	1.123247614	0.263861024	1	-8.04933306	No
hsa-mir-212	0.14669823	2.984706145	0.872512491	0.384894072	1	-8.299439155	No
hsa-mir-1247	0.146680259	5.466944462	0.364406896	0.716277577	1	-8.615220189	No
hsa-mir-577	0.146376937	1.263460106	0.545296392	0.586691252	1	-8.532359796	No
hsa-mir-381	0.144217346	5.762000982	0.560877388	0.576060674	1	-8.523688538	No
hsa-mir-548f-1	0.144078757	0.657315036	0.789804952	0.431398745	1	-8.36836011	No
hsa-mir-378d-1	0.143519998	0.396168379	1.569831634	0.119424207	1	-7.45294974	No
hsa-mir-1248	0.141453503	1.716855516	0.651595653	0.516067367	1	-8.468382648	No
hsa-mir-3065	0.141244194	4.816728185	0.562418192	0.575014446	1	-8.522817843	No
hsa-mir-632	0.140744861	0.383579199	1.953926547	0.053335496	1	-6.789635579	No
hsa-mir-127	0.13953309	9.216730946	0.627227019	0.531854436	1	-8.484046035	No
hsa-mir-483	0.138410998	2.221991159	0.716212395	0.475429614	1	-8.423983844	No
hsa-mir-652	0.138337784	4.612595069	1.087587719	0.279235297	1	-8.088659495	No
hsa-mir-513c	0.136825845	0.125602505	1.623441127	0.107455001	1	-7.368597206	No
hsa-mir-561	0.136381192	0.313286145	1.650902082	0.101708025	1	-7.324344502	No
hsa-mir-6798	0.135449449	0.296645512	2.110201073	0.037185805	1	-6.481175124	No
hsa-mir-379	0.135259511	9.625976747	0.610876579	0.5425844	1	-8.494223395	No
hsa-mir-3912	0.135254407	0.630044242	1.783185782	0.07740816	1	-7.101328632	No
hsa-mir-320b-2	0.133980449	2.058727575	0.846457614	0.399197733	1	-8.321881152	No
hsa-mir-326	0.133607734	2.054941421	0.727544845	0.468490566	1	-8.41576887	No
hsa-mir-155	0.133207449	9.018896311	0.649294919	0.517547278	1	-8.469886808	No
hsa-mir-519a-1	0.131465903	0.988453068	0.598546608	0.550747688	1	-8.501721657	No
hsa-mir-3610	0.131049624	0.836989129	1.217087499	0.226264229	1	-7.939934481	No
hsa-mir-7706	0.128968639	1.63897217	1.054845137	0.293886138	1	-8.123675705	No
hsa-mir-320b-1	0.128478867	1.575620835	0.876424755	0.382774078	1	-8.296011463	No
hsa-mir-320d-2	0.128138918	0.259805604	1.616403508	0.108969062	1	-7.379824484	No
hsa-let-7g	0.127925256	8.83165888	1.140646102	0.256578811	1	-8.029695974	No
hsa-mir-504	0.127290803	0.360601749	1.337261715	0.183989733	1	-7.787396635	No
hsa-mir-653	0.125961582	2.309180297	0.592606218	0.554702398	1	-8.505279997	No
hsa-mir-7702	0.125833882	1.137797411	0.624475531	0.53365244	1	-8.485777378	No
hsa-mir-105-1	0.123493569	2.253219211	0.225850492	0.821751076	1	-8.656449315	No
hsa-mir-3130-1	0.123168663	1.702608319	0.632310828	0.528540548	1	-8.480827227	No
hsa-mir-374c	0.122584918	0.347050401	0.747179829	0.456603441	1	-8.401233116	No
hsa-mir-320c-2	0.121808414	0.340728412	1.330500156	0.186198774	1	-7.796348201	No
hsa-mir-7854	0.121789626	0.658525096	1.318086705	0.190305973	1	-7.812667974	No
hsa-mir-885	0.120147204	0.647963508	0.677774826	0.499386059	1	-8.450895784	No
hsa-mir-643	0.119488714	0.732289199	1.486476169	0.140111204	1	-7.578726943	No
hsa-mir-30a	0.117958974	12.70529126	0.622186987	0.535150296	1	-8.487211664	No
hsa-mir-208b	0.117241726	0.650635956	0.57850643	0.564145093	1	-8.513584703	No
hsa-mir-3199-2	0.117047092	1.096502047	0.994537289	0.322218313	1	-8.185425771	No
hsa-mir-1305	0.116950063	0.95107263	0.722700492	0.471449865	1	-8.419296203	No
hsa-mir-873	0.115900663	0.355342694	1.119540064	0.265431343	1	-8.053479553	No
hsa-mir-1181	0.115572376	0.46102045	1.490764836	0.138982677	1	-7.572416053	No
hsa-mir-2116	0.115243991	0.597902247	1.505605104	0.1351323	1	-7.550443674	No
hsa-mir-3667	0.113726072	0.227224368	1.733325854	0.085935418	1	-7.187294758	No
hsa-mir-579	0.111049596	0.713708572	1.076118798	0.284308751	1	-8.101043991	No
hsa-mir-6755	0.110901329	0.896494276	1.138263234	0.257567722	1	-8.032402847	No
hsa-mir-185	0.110090713	6.52423523	0.966262913	0.336104328	1	-8.213148059	No
hsa-mir-3909	0.109212765	0.543252619	1.341225077	0.182704061	1	-7.782129181	No
hsa-mir-659	0.108517618	1.175924332	1.06795843	0.287956914	1	-8.109777586	No
hsa-mir-2110	0.107903064	1.473314076	0.916216771	0.36162567	1	-8.260289902	No
hsa-mir-3652	0.107063156	1.046545162	0.768468112	0.443911857	1	-8.385040736	No
hsa-mir-3681	0.106615199	0.124883331	1.538260294	0.126954366	1	-7.501360804	No
hsa-mir-6844	0.106054014	0.178184512	1.848489553	0.067309072	1	-6.985266303	No
hsa-mir-324	0.105201216	5.476929913	0.708476315	0.480199198	1	-8.429518425	No
hsa-mir-551b	0.104875914	0.62409259	0.795748989	0.427950112	1	-8.363632795	No
hsa-mir-4664	0.104444904	0.961447581	0.806893059	0.421528542	1	-8.354675496	No
hsa-mir-651	0.104431978	2.150590569	0.733347901	0.464959388	1	-8.411512762	No
hsa-mir-656	0.104225116	0.739631615	0.893106585	0.373816157	1	-8.281226246	No
hsa-mir-3127	0.103637654	2.163355647	0.730534842	0.466669266	1	-8.413580111	No
hsa-mir-514b	0.103082781	0.096790159	0.991943107	0.323476314	1	-8.188002006	No
hsa-let-7e	0.102667896	9.769853973	0.601617062	0.548709118	1	-8.499868611	No
hsa-mir-196b	0.10261867	6.858326049	0.309916779	0.75723057	1	-8.633739735	No
hsa-mir-6815	0.102602586	0.305298491	1.331654095	0.185820375	1	-7.794823617	No
hsa-mir-409	0.101844652	4.711893368	0.50555028	0.614218353	1	-8.553379067	No
hsa-mir-378d-2	0.101469427	0.492302584	1.029244527	0.305699404	1	-8.150323744	No
hsa-mir-6730	0.10119672	0.167553806	2.084100604	0.039546298	1	-6.534216995	No
hsa-mir-4423	0.101111049	0.212347598	1.624764331	0.107172226	1	-7.366481084	No
hsa-mir-3164	0.10024196	0.116987375	1.373347373	0.172532123	1	-7.73888186	No
hsa-mir-378f	0.100176654	0.094428304	2.205292947	0.029585724	1	-6.282809194	No
hsa-mir-215	0.099243783	1.798614129	0.569619687	0.570136646	1	-8.518716856	No
hsa-mir-4454	0.098622003	0.328626682	1.155270739	0.250568018	1	-8.012961827	No
hsa-mir-549a	0.098551834	0.364645281	1.284203032	0.201860845	1	-7.856460172	No
hsa-mir-548v	0.098379255	0.808747837	0.866188286	0.388336419	1	-8.304948074	No
hsa-mir-3618	0.097275355	0.222800354	1.47155512	0.144093328	1	-7.600547725	No
hsa-let-7b	0.096814686	13.98351446	0.742240201	0.459577632	1	-8.404925983	No
hsa-mir-6515	0.096333229	0.129715065	2.182854202	0.031245178	1	-6.330338635	No
hsa-mir-518a-1	0.093706963	0.209215723	1.22310051	0.223994452	1	-7.932633365	No
hsa-mir-3157	0.09366125	0.409960224	1.30970794	0.193116236	1	-7.823599709	No
hsa-mir-548o	0.093581218	0.34243339	1.570693063	0.119223829	1	-7.451615672	No
hsa-mir-148b	0.093044211	6.733155673	1.001429574	0.318891773	1	-8.178549084	No
hsa-mir-3684	0.092997942	0.400458282	1.286805676	0.20095531	1	-7.853135624	No
hsa-mir-1249	0.092516319	1.700755074	0.927551953	0.355739865	1	-8.24982852	No
hsa-mir-3187	0.092414413	0.41766504	1.032966556	0.303962326	1	-8.146489288	No
hsa-mir-7641-2	0.091956989	0.192192724	1.838850191	0.068726757	1	-7.002644638	No
hsa-mir-4484	0.090564135	0.262560119	1.325925538	0.187704564	1	-7.802379602	No
hsa-mir-527	0.089722939	0.213705782	1.051402492	0.29545641	1	-8.127296526	No
hsa-mir-3682	0.088849574	1.283360837	0.86036816	0.391521138	1	-8.309982982	No
hsa-mir-329-2	0.08859757	0.496092223	1.021330293	0.309415143	1	-8.158431931	No
hsa-mir-1288	0.088135757	0.743638327	0.959550924	0.339457237	1	-8.219613625	No
hsa-mir-573	0.087990834	0.587915654	0.641545793	0.522548118	1	-8.474914153	No
hsa-mir-3926-2	0.087944076	0.551887264	1.040716936	0.300366584	1	-8.138461271	No
hsa-mir-598	0.087217019	3.925361791	0.493842881	0.622435318	1	-8.559268715	No
hsa-mir-3190	0.086842935	0.210393098	1.61560342	0.109142269	1	-7.381097943	No
hsa-mir-4521	0.086227733	0.905849141	0.675826325	0.500617558	1	-8.452220845	No
hsa-mir-4442	0.086061062	0.273368387	1.232113602	0.220623205	1	-7.92162398	No
hsa-mir-4473	0.086038569	0.461524215	1.027255609	0.306630368	1	-8.152367177	No
hsa-mir-340	0.084549447	4.269074951	0.629545489	0.530341815	1	-8.482581297	No
hsa-mir-3176	0.084405109	0.31617076	1.183400419	0.239288436	1	-7.980190359	No
hsa-mir-3188	0.084185425	0.18824867	1.586952439	0.115491617	1	-7.42630429	No
hsa-mir-376c	0.083547752	2.655400337	0.421208532	0.67445268	1	-8.592737456	No
hsa-mir-4652	0.083499508	1.577325712	0.372599769	0.710187695	1	-8.612177451	No
hsa-mir-449c	0.083228602	0.080550492	1.155283282	0.250562906	1	-8.012947386	No
hsa-mir-190a	0.082629815	1.906372609	0.588540525	0.557417155	1	-8.507695055	No
hsa-mir-4677	0.082335031	3.160937135	0.670736155	0.503842358	1	-8.455664524	No
hsa-mir-8072	0.082135119	0.219484683	1.52380658	0.130524554	1	-7.523210038	No
hsa-mir-6748	0.081908193	0.172260583	1.551731318	0.123696729	1	-7.480819478	No
hsa-mir-378i	0.081738144	0.070711006	2.235010005	0.027506641	1	-6.219180726	No
hsa-mir-6764	0.081493279	0.219714827	1.55172228	0.123698892	1	-7.480833317	No
hsa-mir-3678	0.081218951	0.632620012	0.978374402	0.330109032	1	-8.201369195	No
hsa-mir-3170	0.081065668	0.779462	0.647928894	0.518427005	1	-8.470777382	No
hsa-mir-3605	0.080961025	1.284999532	0.633571456	0.527720458	1	-8.480025072	No
hsa-mir-3926-1	0.080093429	0.346363852	0.990468669	0.324192761	1	-8.189463301	No
hsa-mir-550a-2	0.079913068	1.724204602	0.659363417	0.511087367	1	-8.463265297	No
hsa-mir-3691	0.079828404	0.569394581	0.886775665	0.377200176	1	-8.286869723	No
hsa-mir-4741	0.079607099	0.213854092	1.521101083	0.131201529	1	-7.527277918	No
hsa-mir-489	0.07886091	0.194309941	1.28180103	0.202699244	1	-7.859522637	No
hsa-mir-142	0.078813678	10.90476015	0.345653027	0.730286125	1	-8.621931113	No
hsa-mir-2113	0.077319466	0.0471788	1.557757467	0.122261037	1	-7.471575075	No
hsa-mir-6877	0.077192801	0.432409716	1.1607589	0.248338289	1	-8.006628384	No
hsa-mir-4676	0.076855022	0.646837612	0.872663981	0.384811847	1	-8.29930671	No
hsa-mir-5571	0.076566811	0.276186524	0.936007089	0.351389659	1	-8.241942759	No
hsa-mir-6850	0.076566629	0.162190754	1.518718046	0.131800102	1	-7.530855228	No
hsa-mir-548e	0.076390898	0.553097356	0.903391773	0.368359257	1	-8.271973566	No
hsa-mir-432	0.076360411	2.739366955	0.348119718	0.728438245	1	-8.621068627	No
hsa-mir-934	0.07609444	0.802285959	0.382186941	0.703085194	1	-8.608531216	No
hsa-mir-3171	0.076072198	0.067925988	2.120467585	0.03629121	1	-6.460144943	No
hsa-mir-552	0.075464818	0.168367799	1.319667863	0.189779091	1	-7.810597476	No
hsa-mir-4786	0.075047144	0.769296191	0.801637768	0.42454964	1	-8.35891489	No
hsa-mir-548az	0.073689065	0.057625536	2.106188991	0.037540546	1	-6.489368069	No
hsa-mir-664b	0.073332051	1.808299272	0.676803114	0.500000001	1	-8.451557061	No
hsa-mir-3191	0.072900392	0.345744583	1.210734067	0.228680541	1	-7.947610918	No
hsa-mir-5581	0.072571465	0.240448467	1.210894703	0.22861922	1	-7.947417314	No
hsa-mir-320a	0.07210234	9.144838078	0.433896872	0.665242073	1	-8.587272463	No
hsa-mir-4516	0.071597209	0.051648621	2.453499596	0.015771539	0.988875513	-5.727762999	No
hsa-mir-4451	0.071201019	0.071115067	1.668136804	0.098229715	1	-7.29621101	No
hsa-mir-3198-2	0.071143913	0.088743388	1.724331929	0.087552696	1	-7.202556519	No
hsa-mir-5001	0.070929061	0.894824154	0.653521728	0.514830163	1	-8.467119371	No
hsa-mir-4776-2	0.069849739	0.072666541	1.610857532	0.110174229	1	-7.388639391	No
hsa-mir-4515	0.069512286	0.135507373	1.55073342	0.123935754	1	-7.482346996	No
hsa-mir-328	0.069219047	3.842033785	0.440567966	0.660419812	1	-8.584334335	No
hsa-mir-5696	0.069143433	0.288805086	1.094187979	0.276344041	1	-8.081474122	No
hsa-mir-3140	0.068911396	0.245396353	1.20207799	0.232002493	1	-7.958006584	No
hsa-mir-3616	0.068493323	0.09707737	1.562588353	0.121119673	1	-7.464139543	No
hsa-mir-6513	0.067850818	0.170622056	1.354356015	0.178492777	1	-7.764570037	No
hsa-mir-6728	0.065986991	0.393797823	0.853737526	0.395168886	1	-8.315678253	No
hsa-mir-6502	0.065468897	0.344350902	0.90194481	0.369123903	1	-8.273281578	No
hsa-mir-4727	0.065390541	0.142085254	1.570628799	0.119238769	1	-7.451715221	No
hsa-mir-513a-1	0.064571519	0.033481528	1.359693126	0.176802177	1	-7.757385828	No
hsa-mir-335	0.064041196	5.859800262	0.296812122	0.767188728	1	-8.637747994	No
hsa-mir-513b	0.063728367	0.040398089	1.221247586	0.224692123	1	-7.93488695	No
hsa-mir-936	0.063448906	0.155016832	1.066011392	0.288832065	1	-8.11185178	No
hsa-mir-6852	0.06297189	0.511016759	0.814795253	0.417009976	1	-8.348249367	No
hsa-mir-4757	0.062727942	0.090711316	1.650428247	0.101805042	1	-7.325114058	No
hsa-mir-939	0.062592588	1.02012332	0.638518816	0.524508372	1	-8.476861676	No
hsa-mir-370	0.062492795	2.943051918	0.28578914	0.775595406	1	-8.640985684	No
hsa-mir-507	0.062406662	0.036705457	1.179203766	0.240947791	1	-7.985128271	No
hsa-mir-5090	0.062364956	0.171369275	1.31714145	0.190621478	1	-7.81390462	No
hsa-mir-4666a	0.062025159	0.083691321	1.605210559	0.111412293	1	-7.397585176	No
hsa-mir-658	0.060970953	0.279013152	0.962963855	0.337749631	1	-8.21633153	No
hsa-mir-4640	0.060679651	0.531320391	0.721229427	0.472350569	1	-8.420362715	No
hsa-mir-4766	0.060090582	0.621400895	0.521683677	0.602975129	1	-8.545037836	No
hsa-mir-550a-1	0.058870967	1.667439661	0.470154543	0.639207101	1	-8.57076542	No
hsa-mir-548j	0.057808412	0.579866651	0.777130984	0.438806299	1	-8.378322771	No
hsa-mir-6875	0.057435392	0.400484814	0.758005643	0.450123652	1	-8.393054973	No
hsa-mir-466	0.057253265	0.143513369	0.918123558	0.360631261	1	-8.258538962	No
hsa-mir-1286	0.057139981	0.041041998	2.059652448	0.04187323	1	-6.583348982	No
hsa-mir-7152	0.057069626	0.094818025	1.688962803	0.094155854	1	-7.261845391	No
hsa-mir-548y	0.057021312	0.059001046	1.201722522	0.232139651	1	-7.958431938	No
hsa-mir-373	0.056667363	0.087633304	0.759451653	0.44926216	1	-8.391953802	No
hsa-mir-136	0.056111231	4.786966164	0.24982223	0.803206638	1	-8.650699056	No
hsa-mir-665	0.056059775	0.372363898	0.695606718	0.488192064	1	-8.438593718	No
hsa-mir-5582	0.055796055	0.215882267	1.001448738	0.318882555	1	-8.178529899	No
hsa-mir-3200	0.055398933	1.354719483	0.313810927	0.754279203	1	-8.63251534	No
hsa-mir-5706	0.055288782	0.440587396	0.669364433	0.504713289	1	-8.456588126	No
hsa-mir-4669	0.055147348	0.086850047	1.291762418	0.199239037	1	-7.846785968	No
hsa-mir-21	0.054839081	18.31797214	0.630614169	0.529645331	1	-8.481904332	No
hsa-mir-6718	0.054468107	0.945220552	0.442729005	0.658860735	1	-8.583372978	No
hsa-mir-4687	0.054084054	0.332446489	0.746959058	0.456736135	1	-8.401398682	No
hsa-mir-4797	0.053874806	0.611493074	0.561002879	0.575975429	1	-8.523617713	No
hsa-mir-5680	0.053855145	0.17159199	0.727446665	0.468550438	1	-8.41584059	No
hsa-mir-216b	0.053122351	0.092716226	1.423149313	0.15761915	1	-7.669880528	No
hsa-mir-3655	0.052076238	0.211425643	0.999293242	0.31992042	1	-8.180685566	No
hsa-mir-4482	0.051885032	0.116427888	0.890674546	0.375113876	1	-8.28339888	No
hsa-mir-3202-1	0.051699963	0.035821914	2.313380532	0.022624964	1	-6.047669798	No
hsa-mir-6736	0.051283266	0.070674451	1.781672427	0.077656292	1	-7.103971707	No
hsa-mir-3194	0.051229897	0.237425386	0.738266631	0.461978114	1	-8.40787903	No
hsa-mir-1257	0.051120601	0.029514282	2.960948424	0.003782512	0.880858979	-4.431515976	No
hsa-mir-3199-1	0.050997945	0.263874078	0.913579321	0.363003997	1	-8.262705882	No
hsa-mir-4776-1	0.05066795	0.053079411	1.792948285	0.075823182	1	-7.084227629	No
hsa-mir-487b	0.050030853	2.335261631	0.280127512	0.779923706	1	-8.642601076	No
hsa-mir-3124	0.049773196	0.066165124	1.482258466	0.141228019	1	-7.584916396	No
hsa-mir-641	0.049579589	0.226766597	0.935569497	0.35161396	1	-8.242352611	No
hsa-mir-522	0.048934692	0.438166395	0.378169175	0.706058536	1	-8.610070515	No
hsa-mir-3923	0.048821783	0.085203866	1.034158773	0.303407324	1	-8.14525819	No
hsa-mir-3145	0.04847279	0.109125403	1.054377669	0.294099028	1	-8.124168047	No
hsa-mir-1273h	0.047912174	0.068816258	1.462116726	0.146657326	1	-7.614241448	No
hsa-mir-639	0.047438226	0.485618578	0.546612263	0.585789907	1	-8.531636867	No
hsa-mir-548k	0.047273024	0.523086844	0.420794478	0.674754091	1	-8.592913069	No
hsa-mir-642a	0.047241904	1.453970477	0.35016867	0.726904522	1	-8.620347552	No
hsa-mir-3158-1	0.047017988	0.181487659	1.050591922	0.295826957	1	-8.128147361	No
hsa-mir-502	0.046384253	3.302800906	0.460382812	0.646181213	1	-8.575344026	No
hsa-mir-6784	0.046348085	0.032874959	1.891880104	0.061226336	1	-6.905986023	No
hsa-mir-3680-2	0.046120199	0.225059532	0.914217178	0.362670349	1	-8.262122216	No
hsa-mir-1283-1	0.04596164	0.07641968	0.865317917	0.388811657	1	-8.305703146	No
hsa-mir-5091	0.045855724	0.404934722	0.522652389	0.602303041	1	-8.5445287	No
hsa-mir-1251	0.045683388	0.03434076	1.799777884	0.074730413	1	-7.072211957	No
hsa-mir-3174	0.045557921	0.318816969	0.677103132	0.499810401	1	-8.45135299	No
hsa-mir-6831	0.045536197	0.037657187	1.990210646	0.049133278	1	-6.719976243	No
hsa-mir-6840	0.045312031	0.066026963	1.323917921	0.188368267	1	-7.805020198	No
hsa-mir-6834	0.044663372	0.110611482	1.0240422	0.308138507	1	-8.155660475	No
hsa-mir-7846	0.044623266	0.213396266	0.75356191	0.452777033	1	-8.396425984	No
hsa-mir-3146	0.044557877	0.068357932	1.537519955	0.127135343	1	-7.502484746	No
hsa-mir-5008	0.044308007	0.404819718	0.49922432	0.618652286	1	-8.556578527	No
hsa-mir-5690	0.044290318	0.282817266	0.772231752	0.4416895	1	-8.382131221	No
hsa-mir-3150a	0.044279718	0.144218142	0.919834877	0.359740273	1	-8.256964463	No
hsa-mir-625	0.044279203	7.452715918	0.328115921	0.743468986	1	-8.62788659	No
hsa-mir-519a-2	0.044243731	0.642938762	0.291573505	0.771180564	1	-8.639301942	No
hsa-mir-6723	0.044135097	0.280858626	0.572792412	0.567994027	1	-8.516893649	No
hsa-mir-4781	0.044089926	0.249937975	0.774668211	0.44025427	1	-8.380240201	No
hsa-mir-1246	0.044018334	0.116228445	0.978470126	0.33006193	1	-8.201275527	No
hsa-mir-559	0.043342208	0.054233163	1.32697146	0.187359485	1	-7.801002379	No
hsa-mir-3650	0.043202625	0.032547389	1.871299702	0.064051316	1	-6.943803848	No
hsa-mir-6766	0.043111381	0.117422688	1.10041692	0.27363449	1	-8.074654	No
hsa-mir-194-1	0.042193602	5.76161394	0.29353853	0.769682485	1	-8.638722288	No
hsa-mir-4778	0.042181372	0.12954662	0.786276523	0.433453588	1	-8.371149714	No
hsa-mir-1238	0.042076748	0.036832867	1.837405199	0.068941405	1	-7.005242395	No
hsa-mir-6809	0.04193097	0.034385618	1.845403445	0.067760273	1	-6.990839371	No
hsa-mir-1228	0.041817883	1.022149506	0.383561025	0.702069359	1	-8.60800105	No
hsa-mir-190b	0.041637059	0.452983287	0.493538239	0.622649779	1	-8.559420138	No
hsa-mir-3944	0.041406999	0.359627607	0.596980545	0.5517889	1	-8.502663163	No
hsa-mir-6824	0.041405638	0.074052627	1.350274247	0.179793942	1	-7.770046025	No
hsa-mir-597	0.041192703	0.096438133	1.140089123	0.256809722	1	-8.030329182	No
hsa-mir-1291	0.040923595	0.606719191	0.383190984	0.702342871	1	-8.60814401	No
hsa-mir-6767	0.040817625	0.087351743	1.076711339	0.284045091	1	-8.100407293	No
hsa-mir-5698	0.040620451	0.62440006	0.434837846	0.664561024	1	-8.586860738	No
hsa-mir-6512	0.040371403	0.45133233	0.363600518	0.716877968	1	-8.615516021	No
hsa-mir-521-1	0.039851889	0.129164462	0.747246649	0.456563284	1	-8.401182995	No
hsa-mir-548ar	0.03977424	0.042396101	1.519311521	0.131650832	1	-7.529964831	No
hsa-mir-521-2	0.039706354	0.043594827	1.420131381	0.158493714	1	-7.674129306	No
hsa-mir-1227	0.039487215	0.13237092	0.853066905	0.395538975	1	-8.31625185	No
hsa-mir-551a	0.039343842	0.358154278	0.434797946	0.664589897	1	-8.586878215	No
hsa-mir-4771-2	0.039247721	0.05010554	1.270118485	0.206813646	1	-7.874338162	No
hsa-mir-3935	0.039206253	0.103462369	0.883983057	0.378698957	1	-8.289346524	No
hsa-mir-4794	0.039129883	0.053320568	1.371652973	0.173057717	1	-7.741187777	No
hsa-mir-3939	0.03911008	0.111121071	0.906688641	0.366620769	1	-8.268985581	No
hsa-mir-3166	0.038888442	0.283829977	0.497257194	0.620033952	1	-8.557565261	No
hsa-mir-4755	0.038863778	0.233875846	0.785578284	0.433860899	1	-8.371700284	No
hsa-mir-3941	0.038804216	0.622624219	0.471609777	0.638171239	1	-8.570075368	No
hsa-mir-1292	0.038655129	0.65691813	0.409010281	0.683354434	1	-8.597838957	No
hsa-mir-3910-2	0.038521448	0.06772324	0.935312309	0.351745833	1	-8.242593407	No
hsa-mir-3664	0.038099972	0.369501575	0.352291455	0.725316702	1	-8.619596041	No
hsa-mir-3180-4	0.037843611	0.0468956	1.548337759	0.124511077	1	-7.486010289	No
hsa-mir-4306	0.037774621	0.039475425	1.525006695	0.13022514	1	-7.521403376	No
hsa-mir-933	0.037669511	0.030336289	2.064052191	0.041445998	1	-6.574546555	No
hsa-mir-4487	0.037654436	0.061920899	1.244827543	0.21593066	1	-7.905960516	No
hsa-mir-3064	0.037551185	0.41266164	0.549479691	0.583828036	1	-8.530055525	No
hsa-mir-2682	0.037523219	0.088350728	0.770153351	0.442915957	1	-8.383739685	No
hsa-mir-1275	0.037497983	0.128876573	0.896631044	0.371940536	1	-8.278067352	No
hsa-mir-204	0.037437404	1.32587908	0.138301957	0.890263251	1	-8.672529838	No
hsa-mir-4525	0.037418601	0.128062881	0.84584981	0.399535234	1	-8.322396666	No
hsa-mir-3154	0.036903207	0.107676506	0.934502848	0.352161089	1	-8.243350852	No
hsa-mir-6851	0.036586923	0.11374796	0.922089605	0.358568506	1	-8.254885593	No
hsa-mir-4647	0.03604319	0.06804874	0.897306564	0.371581719	1	-8.2774605	No
hsa-mir-580	0.035648001	0.746882792	0.415412612	0.678676626	1	-8.595180033	No
hsa-mir-548av	0.035626497	0.018472999	1.758342357	0.081565353	1	-7.144449992	No
hsa-mir-6720	0.035474462	1.731488547	0.191583541	0.848433659	1	-8.663663637	No
hsa-mir-548x	0.034480643	0.040430359	1.229809108	0.221481644	1	-7.924446368	No
hsa-mir-4745	0.03391473	0.292525488	0.504178278	0.615178798	1	-8.554076385	No
hsa-mir-4533	0.0336062	0.089133632	0.628062557	0.531309057	1	-8.483518786	No
hsa-mir-4680	0.033210047	0.191778093	0.720351907	0.472888314	1	-8.420997887	No
hsa-mir-6508	0.033140245	0.086365572	0.943014464	0.347810348	1	-8.235353928	No
hsa-mir-4681	0.033099033	0.017162462	1.550516892	0.123987667	1	-7.48267832	No
hsa-mir-3115	0.033029769	0.119755669	0.684596667	0.495087379	1	-8.446226853	No
hsa-mir-574	0.032783249	6.012785734	0.257677081	0.797153964	1	-8.648688937	No
hsa-mir-6795	0.032342961	0.054941212	1.243700497	0.216343671	1	-7.907355338	No
hsa-mir-4714	0.032121462	0.341895314	0.47949616	0.63257006	1	-8.566298817	No
hsa-mir-5687	0.031976942	0.161773661	0.717953042	0.474360084	1	-8.422730338	No
hsa-mir-7112	0.031931639	0.293241441	0.432075558	0.666561081	1	-8.588066855	No
hsa-mir-627	0.031891718	1.35074398	0.287195907	0.774521026	1	-8.640579295	No
hsa-mir-6886	0.031805549	0.098613825	0.815307726	0.416717941	1	-8.347830484	No
hsa-mir-1322	0.031685989	0.019161352	1.247794219	0.214846265	1	-7.902283123	No
hsa-mir-1537	0.031560915	0.366098835	0.426480862	0.670619327	1	-8.590486238	No
hsa-mir-548n	0.031468176	0.055778852	1.047139551	0.297408721	1	-8.131764031	No
hsa-mir-892a	0.031170435	0.037887578	0.958270871	0.340099137	1	-8.220841654	No
hsa-mir-5006	0.031130081	0.058594207	1.111076658	0.269040413	1	-8.06289478	No
hsa-mir-383	0.03109746	0.111116309	0.655384553	0.513635076	1	-8.465894061	No
hsa-mir-4796	0.030792991	0.083106759	0.770729831	0.44257558	1	-8.38329398	No
hsa-mir-3657	0.030572643	0.030276409	1.388466831	0.167895627	1	-7.718184111	No
hsa-mir-7113	0.030481806	0.076290744	0.96950924	0.334490438	1	-8.210005027	No
hsa-mir-6742	0.03017226	0.065564408	1.075533169	0.2845695	1	-8.101672924	No
hsa-mir-6812	0.029969582	0.063370382	1.04768038	0.297160553	1	-8.131198234	No
hsa-mir-202	0.029876775	0.276863626	0.3588049	0.720452211	1	-8.61726186	No
hsa-mir-1468	0.029388729	1.661176767	0.204732067	0.838172692	1	-8.661035373	No
hsa-mir-4771-1	0.029363314	0.069037506	0.864797928	0.389095752	1	-8.306153896	No
hsa-mir-5088	0.029239251	0.044463806	1.123162612	0.263896953	1	-8.049428276	No
hsa-mir-199b	0.028558178	11.16212957	0.143896987	0.885854071	1	-8.671733334	No
hsa-mir-492	0.02823074	0.029531453	1.068374886	0.287769961	1	-8.109333451	No
hsa-mir-3183	0.02808406	0.069584008	0.982866766	0.327903234	1	-8.196963569	No
hsa-mir-548d-2	0.027978134	0.19466047	0.473743707	0.636653562	1	-8.569059647	No
hsa-mir-423	0.02786687	7.282370918	0.248536347	0.804198646	1	-8.651022204	No
hsa-mir-302b	0.0277397	0.018180959	1.263078216	0.209322621	1	-7.883202915	No
hsa-mir-3916	0.027632107	0.031329788	1.497556869	0.137209948	1	-7.562385719	No
hsa-mir-544b	0.027424447	0.047792661	0.947651538	0.345454742	1	-8.23096725	No
hsa-mir-5189	0.027321526	0.033059827	1.319864436	0.189713664	1	-7.8103399	No
hsa-mir-3196	0.026960793	0.018676297	1.409320738	0.161657114	1	-7.689277723	No
hsa-mir-372	0.026959144	0.345844515	0.30575042	0.760392225	1	-8.635032821	No
hsa-mir-1185-2	0.026878971	0.16626321	0.5332251	0.594990098	1	-8.538910796	No
hsa-mir-132	0.026805267	6.827249268	0.223517466	0.823561482	1	-8.656978037	No
hsa-mir-7-1	0.026686862	4.689133773	0.19131676	0.848642128	1	-8.66371516	No
hsa-mir-6786	0.026590508	0.074249662	0.847271969	0.398745812	1	-8.321189879	No
hsa-mir-193a	0.02654278	8.206062382	0.185589424	0.853120172	1	-8.66480397	No
hsa-mir-5092	0.026389641	0.245572647	0.427855158	0.66962154	1	-8.589894846	No
hsa-mir-3132	0.026325673	0.035296841	1.258745636	0.210877717	1	-7.888634512	No
hsa-mir-6716	0.026223263	0.484329628	0.311220324	0.756242214	1	-8.633331575	No
hsa-mir-4802	0.026106447	0.162084173	0.5693965	0.570287517	1	-8.518844731	No
hsa-mir-1289-1	0.026024363	0.033343584	1.129265933	0.261325844	1	-8.04257372	No
hsa-mir-6888	0.025970768	0.102052528	0.509889493	0.611185187	1	-8.551161254	No
hsa-mir-4458	0.02588681	0.022960704	1.35564517	0.178083308	1	-7.762837225	No
hsa-mir-3126	0.02581609	0.119677708	0.630302933	0.529848122	1	-8.482101605	No
hsa-mir-320d-1	0.025800009	0.312308133	0.320711211	0.749058443	1	-8.630308281	No
hsa-mir-6727	0.025745171	0.105976286	0.66972006	0.504487418	1	-8.456348857	No
hsa-mir-3142	0.025739525	0.021833069	1.156403744	0.250106544	1	-8.011656715	No
hsa-mir-4689	0.025702893	0.033141711	1.201404014	0.232262596	1	-7.958812962	No
hsa-mir-4682	0.025691355	0.018307383	1.516380248	0.132389396	1	-7.534359407	No
hsa-mir-6849	0.025618354	0.060177577	0.822665754	0.412538447	1	-8.341787536	No
hsa-mir-5580	0.0254927	0.027773804	1.116017802	0.266929221	1	-8.057406419	No
hsa-mir-3663	0.025398137	0.033909228	0.864870928	0.389055861	1	-8.306090633	No
hsa-mir-4661	0.025360768	2.042592827	0.156881316	0.875635761	1	-8.669763251	No
hsa-mir-4446	0.025351051	0.122323888	0.46926445	0.639841038	1	-8.571186443	No
hsa-mir-3195	0.02534533	0.035019083	0.94231269	0.348167746	1	-8.236015964	No
hsa-mir-1270	0.025330993	0.828117261	0.250276779	0.802856048	1	-8.650584427	No
hsa-mir-942	0.025303543	3.536801829	0.167914325	0.86696951	1	-8.667955629	No
hsa-mir-585	0.024891828	0.482242767	0.255526898	0.798809607	1	-8.649245364	No
hsa-mir-4430	0.024837861	0.017575518	1.801988836	0.074379458	1	-7.068312903	No
hsa-mir-4744	0.024587098	0.036091075	1.076451188	0.284160828	1	-8.100686873	No
hsa-mir-320e	0.024501628	0.111573262	0.475507963	0.635399969	1	-8.568216439	No
hsa-mir-1258	0.024480616	0.451686773	0.20504022	0.837932541	1	-8.660971686	No
hsa-mir-1539	0.024181859	0.026503841	1.105619037	0.271385758	1	-8.068929159	No
hsa-mir-4494	0.024176983	0.128743972	0.539938549	0.590367981	1	-8.535285458	No
hsa-mir-603	0.0241061	0.027669294	1.303008961	0.195385245	1	-7.832291275	No
hsa-mir-4519	0.023967574	0.089006981	0.687511302	0.493256896	1	-8.444217918	No
hsa-mir-938	0.023907613	0.045948536	0.854444568	0.394778928	1	-8.315073021	No
hsa-mir-219a-2	0.023647149	0.124198001	0.568766082	0.570713774	1	-8.519205662	No
hsa-mir-4512	0.023488292	0.019795563	1.346400925	0.181035257	1	-7.775227598	No
hsa-mir-6895	0.023308741	0.092444898	0.554958477	0.580088151	1	-8.527011184	No
hsa-mir-3913-1	0.022960312	1.164062572	0.211969421	0.832536507	1	-8.659514339	No
hsa-mir-6780b	0.022751187	0.04990105	0.890825979	0.37503299	1	-8.28326377	No
hsa-mir-891b	0.022747344	0.014165806	1.196748435	0.234065026	1	-7.964371099	No
hsa-mir-3940	0.022692586	1.253589613	0.14704711	0.883373174	1	-8.671270994	No
hsa-mir-526a-1	0.022647806	0.018718176	1.141833793	0.256086908	1	-8.028344725	No
hsa-mir-3182	0.022641533	0.044650942	0.895210078	0.372696022	1	-8.279342407	No
hsa-mir-6843	0.022572299	0.046281362	0.776552657	0.439146073	1	-8.378773577	No
hsa-mir-3919	0.022209991	0.022828085	1.107845065	0.270427441	1	-8.066471391	No
hsa-mir-4286	0.022197288	0.087773602	0.706445802	0.481455454	1	-8.430961239	No
hsa-mir-6717	0.021938989	0.06159849	0.738277742	0.461971392	1	-8.407870795	No
hsa-mir-6762	0.0219308	0.061990606	0.760429094	0.448680368	1	-8.391208283	No
hsa-mir-208a	0.021891894	0.111540395	0.392632138	0.695376863	1	-8.604453513	No
hsa-mir-4654	0.021687454	0.041152296	0.933199684	0.352830277	1	-8.244568919	No
hsa-mir-6749	0.021382793	0.055113518	0.771136518	0.442335548	1	-8.382979352	No
hsa-mir-6715b	0.021378626	0.034066431	0.980420927	0.329102962	1	-8.199364643	No
hsa-mir-3654	0.021073992	0.190110937	0.326001478	0.745063694	1	-8.62858374	No
hsa-mir-548aw	0.020856617	0.167818346	0.412862178	0.680538587	1	-8.596244176	No
hsa-mir-3116-1	0.020769834	0.010769544	2.217242329	0.028733782	1	-6.257317179	No
hsa-mir-6870	0.020706659	0.212647641	0.337974	0.736048872	1	-8.624576929	No
hsa-mir-4532	0.020362444	0.021853846	1.191755381	0.236009257	1	-7.970308789	No
hsa-mir-3180-2	0.020301704	0.01052681	1.287021997	0.200880181	1	-7.852859007	No
hsa-mir-5193	0.020148266	0.169335974	0.437902335	0.662344987	1	-8.585513708	No
hsa-mir-199a-2	0.020140564	10.75726268	0.099698212	0.92077157	1	-8.677164932	No
hsa-mir-3116-2	0.020090554	0.010417324	2.033102889	0.044532331	1	-6.636097439	No
hsa-mir-4710	0.019711632	0.039854085	0.864223958	0.389409488	1	-8.306651128	No
hsa-mir-1295b	0.019676162	0.225595592	0.157064541	0.875491714	1	-8.669734234	No
hsa-mir-6516	0.019571829	0.397329127	0.27937104	0.780502555	1	-8.642814471	No
hsa-mir-4526	0.019541983	0.021632285	1.007528961	0.315967006	1	-8.172424632	No
hsa-mir-3620	0.01942622	0.20881468	0.368899524	0.712935845	1	-8.613560035	No
hsa-mir-1236	0.019412038	0.030209343	0.944513518	0.347047707	1	-8.233938135	No
hsa-mir-6832	0.019287431	0.103623228	0.315614427	0.752913563	1	-8.631943114	No
hsa-mir-4444-1	0.019280422	0.382703424	0.271621345	0.786439635	1	-8.644967409	No
hsa-mir-4703	0.019102115	0.013134683	1.126743485	0.262386324	1	-8.045411045	No
hsa-mir-6740	0.019032099	0.055289069	0.708194902	0.480373196	1	-8.429718632	No
hsa-mir-3646	0.01898994	0.095738702	0.531042353	0.596496492	1	-8.540079786	No
hsa-mir-4789	0.018923541	0.012543787	1.362919612	0.175786031	1	-7.753029466	No
hsa-mir-3180-3	0.018891878	0.009795788	1.658754387	0.100111131	1	-7.311561017	No
hsa-mir-4749	0.018761362	0.047151622	0.820559479	0.413732269	1	-8.343522839	No
hsa-mir-4450	0.018678484	0.00968514	1.260464169	0.210259872	1	-7.886482217	No
hsa-mir-7845	0.018669081	0.195629249	0.372545323	0.710228104	1	-8.612197894	No
hsa-mir-548f-4	0.018658509	0.009674783	1.626475893	0.106807343	1	-7.36374145	No
hsa-mir-301a	0.018611605	3.777470716	0.081326555	0.935335078	1	-8.678842823	No
hsa-mir-892c	0.018539241	0.00961294	1.314377538	0.191546248	1	-7.817515631	No
hsa-mir-6800	0.018388773	0.042821555	0.707598387	0.48074214	1	-8.430142754	No
hsa-mir-3198-1	0.018199667	0.036111172	0.835884169	0.40509374	1	-8.330796983	No
hsa-mir-20b	0.018123668	3.539024052	0.059661661	0.95253705	1	-8.68038392	No
hsa-mir-3139	0.018112001	0.062549733	0.613536104	0.540831663	1	-8.492586144	No
hsa-mir-4644	0.018095212	0.009382702	1.6459102	0.102733856	1	-7.332441279	No
hsa-mir-3649	0.018006894	0.009336908	1.333497273	0.185217158	1	-7.79238576	No
hsa-mir-122	0.017962112	0.080715115	0.309831016	0.75729561	1	-8.633766529	No
hsa-mir-1262	0.017801882	1.105321459	0.157210145	0.875377247	1	-8.669711151	No
hsa-mir-6862-1	0.017716719	0.017992495	1.207401568	0.229955369	1	-7.951621732	No
hsa-mir-6754	0.017693998	0.102330687	0.405810821	0.685696735	1	-8.599152285	No
hsa-mir-6887	0.01761386	0.121787407	0.398748771	0.690877636	1	-8.602014747	No
hsa-mir-4733	0.017612356	0.066820581	0.560259107	0.576480751	1	-8.524037256	No
hsa-mir-518e	0.017545881	0.34956641	0.175051251	0.861372127	1	-8.666720953	No
hsa-mir-4469	0.017354056	0.08626002	0.526968322	0.59931283	1	-8.542248909	No
hsa-mir-199a-1	0.017204712	9.972844702	0.083995586	0.933217813	1	-8.678620201	No
hsa-mir-4748	0.017204509	0.027826397	1.006784335	0.316323107	1	-8.173174274	No
hsa-mir-6790	0.016936746	0.008782016	1.62532109	0.107053422	1	-7.365590201	No
hsa-mir-6773	0.016916447	0.066426194	0.453143785	0.651368183	1	-8.578674157	No
hsa-mir-599	0.0168753	0.0179456	1.363701005	0.175540605	1	-7.751972939	No
hsa-mir-548h-3	0.016866516	0.008745601	0.964981616	0.336742713	1	-8.214385734	No
hsa-mir-5588	0.016812974	0.135330375	0.417032303	0.67749519	1	-8.594500842	No
hsa-mir-3656	0.01675695	0.017940438	1.015931771	0.311967047	1	-8.163927543	No
hsa-mir-607	0.016742483	0.557701516	0.163239838	0.870639328	1	-8.668736471	No
hsa-mir-513a-2	0.016621846	0.047202893	0.313914685	0.754200615	1	-8.632482508	No
hsa-mir-6770-3	0.016474458	0.012151671	1.380141225	0.170436859	1	-7.729608481	No
hsa-mir-6882	0.01630646	0.092314577	0.428163562	0.669397708	1	-8.589761871	No
hsa-mir-124-3	0.0161333	0.038692766	0.715310017	0.475984603	1	-8.424632494	No
hsa-mir-4490	0.01581914	0.008202517	1.659781791	0.0999037	1	-7.309884152	No
hsa-mir-3688-1	0.015810762	0.047526932	0.553573372	0.581032564	1	-8.527783667	No
hsa-mir-4257	0.015809186	0.017038168	0.755649787	0.451529234	1	-8.394844565	No
hsa-mir-4798	0.015803988	0.044409221	0.559889428	0.576731992	1	-8.524245577	No
hsa-mir-4670	0.015734112	0.044538496	0.624038662	0.533938206	1	-8.486051578	No
hsa-mir-5584	0.015484072	0.045509047	0.555569334	0.579671878	1	-8.526669894	No
hsa-mir-510	0.015362059	0.011199494	0.786986038	0.433039929	1	-8.370589758	No
hsa-mir-6073	0.015303275	0.058609094	0.485964009	0.627992254	1	-8.563155018	No
hsa-mir-4254	0.015243483	0.007904028	1.264303704	0.208884288	1	-7.881663278	No
hsa-mir-614	0.015199199	0.024210577	0.630741564	0.529562336	1	-8.481823557	No
hsa-mir-6715a	0.015180758	0.135118571	0.26249561	0.793447061	1	-8.647425083	No
hsa-mir-6737	0.014935092	0.216908646	0.260189106	0.795220874	1	-8.648032975	No
hsa-mir-4729	0.01473193	0.015968044	1.03946433	0.300945766	1	-8.139762732	No
hsa-mir-555	0.014704675	0.031345812	0.708977117	0.479889636	1	-8.429161941	No
hsa-mir-6804	0.014659499	0.062475982	0.516795847	0.606371495	1	-8.547592452	No
hsa-mir-4479	0.014640619	0.125467168	0.370571427	0.711693662	1	-8.612937038	No
hsa-mir-4667	0.014639959	0.061653183	0.475328744	0.635527265	1	-8.568302237	No
hsa-mir-5003	0.014558768	0.574355492	0.162318216	0.871363206	1	-8.668887822	No
hsa-mir-6867	0.014370276	0.025942577	0.793092378	0.429489419	1	-8.365749937	No
hsa-mir-5697	0.014242981	0.039669717	0.520989867	0.603456702	1	-8.545401911	No
hsa-mir-4466	0.014168041	0.05646211	0.506168651	0.613785693	1	-8.553064164	No
hsa-mir-6503	0.014028249	0.425283119	0.171679184	0.864015927	1	-8.667310715	No
hsa-mir-15b	0.014016788	8.310328188	0.100656063	0.920012961	1	-8.677068112	No
hsa-mir-591	0.013948475	0.007232543	0.964974382	0.336746319	1	-8.214392718	No
hsa-mir-4720	0.013443833	0.027102839	0.688088154	0.492895051	1	-8.443819316	No
hsa-mir-875	0.013196953	0.006842864	1.348351317	0.180409395	1	-7.772620242	No
hsa-mir-4315-1	0.01313559	0.006811047	1.506421633	0.134922898	1	-7.549228675	No
hsa-mir-3927	0.013081413	0.163019395	0.199377922	0.842347746	1	-8.662126648	No
hsa-mir-622	0.012982964	0.026117679	0.713200002	0.477283728	1	-8.426146061	No
hsa-mir-581	0.012972627	0.436300278	0.159606133	0.873494012	1	-8.669328237	No
hsa-mir-7977	0.012844528	0.006660126	1.300957567	0.196084022	1	-7.834944215	No
hsa-mir-3928	0.012837008	1.135219745	0.116073881	0.907812838	1	-8.675382316	No
hsa-mir-7151	0.01281616	0.071591488	0.398240567	0.691251038	1	-8.602218805	No
hsa-mir-29a	0.012812618	12.42798075	0.092617005	0.926382039	1	-8.677851992	No
hsa-mir-543	0.012733872	1.304155498	0.08454024	0.932785813	1	-8.678573889	No
hsa-mir-6756	0.012662171	0.026540543	0.639615337	0.523797829	1	-8.476157242	No
hsa-mir-4679-1	0.012657864	0.013023204	1.04435494	0.298688709	1	-8.134672666	No
hsa-mir-518a-2	0.012478446	0.249764053	0.159808643	0.873334874	1	-8.669295608	No
hsa-mir-520h	0.012429636	0.183714053	0.188757173	0.850642794	1	-8.664205844	No
hsa-mir-6847	0.012292751	0.04911361	0.428581072	0.669094739	1	-8.589581702	No
hsa-mir-4672	0.012287539	0.023572267	0.567059033	0.571868764	1	-8.520180996	No
hsa-mir-135a-1	0.012139227	0.130976525	0.256753924	0.797864683	1	-8.648928403	No
hsa-mir-4756	0.012086221	0.020445725	0.572461315	0.568217443	1	-8.517084384	No
hsa-mir-4435-1	0.01207113	0.108151332	0.280313634	0.779781306	1	-8.642548485	No
hsa-mir-3180-1	0.01204486	0.006245483	0.964966576	0.336750211	1	-8.214400253	No
hsa-mir-6863	0.012034813	0.006240273	1.318309724	0.190231592	1	-7.81237608	No
hsa-mir-134	0.012016535	8.099432128	0.050996192	0.959424192	1	-8.680867728	No
hsa-mir-1290	0.012001753	0.006223131	1.377199954	0.171341579	1	-7.733628636	No
hsa-mir-548ab	0.011972194	0.006207804	1.301930813	0.195752269	1	-7.833686081	No
hsa-mir-1973	0.011924975	0.00618332	0.964965956	0.33675052	1	-8.214400851	No
hsa-mir-6134	0.011924975	0.00618332	0.964965956	0.33675052	1	-8.214400851	No
hsa-mir-3679	0.01152604	0.097001754	0.366758925	0.714527385	1	-8.614353578	No
hsa-mir-30b	0.011400337	7.988825833	0.06994815	0.944366258	1	-8.679711255	No
hsa-mir-2861	0.011305304	0.005862009	1.368732215	0.17396657	1	-7.745156201	No
hsa-mir-1264	0.011286847	0.005852439	0.964962316	0.336752335	1	-8.214404366	No
hsa-mir-6507	0.011275257	0.057799684	0.411587078	0.681470224	1	-8.596773749	No
hsa-mir-4655	0.011139668	0.011883447	0.933234664	0.352812303	1	-8.244536244	No
hsa-mir-4422	0.011112754	0.026347615	0.540879506	0.589721487	1	-8.534773726	No
hsa-mir-6774	0.011076383	0.066790113	0.358164655	0.720929867	1	-8.617493191	No
hsa-mir-601	0.011059488	0.005734549	0.964960864	0.336753059	1	-8.214405767	No
hsa-mir-676	0.010993307	0.439382859	0.140878023	0.888232738	1	-8.672167033	No
hsa-mir-4432	0.010941625	0.005673435	1.284556423	0.201737713	1	-7.856009144	No
hsa-mir-4642	0.010889083	0.011062301	0.806861783	0.421546484	1	-8.354700808	No
hsa-mir-610	0.010875028	0.005638903	1.301219074	0.19599484	1	-7.834606249	No
hsa-mir-6830	0.010812043	0.0178833	0.645728796	0.519845525	1	-8.472207815	No
hsa-mir-6864	0.010700607	0.005548463	0.964958381	0.336754297	1	-8.214408164	No
hsa-mir-3138	0.010681389	0.151253585	0.219649943	0.82656474	1	-8.65784243	No
hsa-mir-3148	0.010238781	0.01122568	0.782222778	0.435821429	1	-8.374339396	No
hsa-mir-6802	0.010170674	0.34071907	0.155339381	0.876848157	1	-8.670006101	No
hsa-mir-3622b	0.01012399	0.005249476	1.63946651	0.104070355	1	-7.342858418	No
hsa-mir-4649	0.01007989	0.241431568	0.169103953	0.866036025	1	-8.667753392	No
hsa-mir-7111	0.010027933	0.054331903	0.307563889	0.759015566	1	-8.634472134	No
hsa-mir-139	0.009983289	5.524678241	0.062803402	0.950040916	1	-8.680189796	No
hsa-mir-5682	0.009724529	0.013840035	0.625045184	0.533279936	1	-8.485419551	No
hsa-mir-216a	0.009685998	0.249325373	0.145179772	0.884843668	1	-8.671546269	No
hsa-mir-6745	0.009465828	0.007639787	1.024558022	0.307896083	1	-8.15513251	No
hsa-mir-5691	0.009307114	0.010492498	0.765251236	0.445816483	1	-8.387516427	No
hsa-mir-548ai	0.009290182	0.03803656	0.460968251	0.645762486	1	-8.575072412	No
hsa-mir-3617	0.009212498	0.028598779	0.378937476	0.705489602	1	-8.609777416	No
hsa-mir-4461	0.009118353	1.035736794	0.052714911	0.958057927	1	-8.680777792	No
hsa-mir-455	0.008882211	8.926035831	0.041760654	0.966767785	1	-8.681299953	No
hsa-mir-5587	0.008866878	0.004597641	0.964940634	0.336763144	1	-8.214425295	No
hsa-mir-3153	0.008861361	0.014217507	0.585513327	0.559442736	1	-8.50948251	No
hsa-mir-4671	0.008660433	0.018853301	0.675553502	0.50079012	1	-8.452406074	No
hsa-mir-4747	0.008638231	0.030777134	0.426734944	0.67043481	1	-8.590377043	No
hsa-mir-3915	0.008613072	0.004466037	0.964937248	0.336764833	1	-8.214428564	No
hsa-mir-5583-1	0.008556518	0.014236911	0.547272441	0.585337943	1	-8.531273518	No
hsa-mir-3913-2	0.00853947	1.125345592	0.077883011	0.938067425	1	-8.679119428	No
hsa-mir-135a-2	0.00848057	0.142278465	0.168375786	0.866607385	1	-8.66787735	No
hsa-mir-6779	0.008430841	0.098050626	0.230808421	0.817906974	1	-8.655307514	No
hsa-mir-578	0.008387895	0.033522173	0.368373408	0.713326896	1	-8.613755498	No
hsa-mir-2117	0.008306566	0.066981064	0.270229149	0.787507551	1	-8.645347766	No
hsa-mir-6770-1	0.008251262	0.004278432	1.365066947	0.175112203	1	-7.750124634	No
hsa-mir-4783	0.00817505	0.008935542	0.777871991	0.438371173	1	-8.377744671	No
hsa-mir-5004	0.007935195	0.013045867	0.428435974	0.669200024	1	-8.589644337	No
hsa-mir-4320	0.007866288	0.004078816	0.964925312	0.336770784	1	-8.214440085	No
hsa-mir-575	0.007866288	0.004078816	0.964925312	0.336770784	1	-8.214440085	No
hsa-mir-7107	0.007866288	0.004078816	0.964925312	0.336770784	1	-8.214440085	No
hsa-mir-718	0.007866288	0.004078816	0.964925312	0.336770784	1	-8.214440085	No
hsa-mir-1303	0.007858314	0.040325455	0.335692856	0.737763685	1	-8.625351473	No
hsa-mir-5007	0.007803357	0.004046185	0.964924146	0.336771365	1	-8.21444121	No
hsa-mir-548x-2	0.007803357	0.004046185	0.964924146	0.336771365	1	-8.21444121	No
hsa-mir-888	0.007749782	0.025410704	0.367779433	0.713768478	1	-8.613975839	No
hsa-mir-4699	0.007589513	0.011551752	0.657101114	0.512535123	1	-8.464761896	No
hsa-mir-3156-1	0.007584805	0.003932862	0.964919872	0.336773496	1	-8.214445336	No
hsa-mir-554	0.007547564	0.003913552	0.964919107	0.336773877	1	-8.214446075	No
hsa-mir-1302-3	0.007529888	0.011493645	0.435655406	0.663969526	1	-8.586502293	No
hsa-mir-3165	0.007489436	0.007680822	0.611213204	0.542362392	1	-8.494016553	No
hsa-mir-487a	0.007409781	1.061725614	0.050992941	0.959426777	1	-8.680867895	No
hsa-mir-4489	0.007247676	0.041187552	0.325051512	0.745780517	1	-8.628895488	No
hsa-mir-6889	0.007162879	0.029178634	0.418245215	0.676610994	1	-8.593990502	No
hsa-mir-3155a	0.007129459	0.135487167	0.16616459	0.868342846	1	-8.668250491	No
hsa-mir-6869	0.007100746	0.021805271	0.428687988	0.669017163	1	-8.589535536	No
hsa-mir-6739	0.007029452	0.04851133	0.242438162	0.808907486	1	-8.652532022	No
hsa-mir-4760	0.007021089	0.077990854	0.166408821	0.868151128	1	-8.668209519	No
hsa-mir-4804	0.006910316	0.073277107	0.187777624	0.851408704	1	-8.66439188	No
hsa-mir-7108	0.00686344	0.02050817	0.412604293	0.680726968	1	-8.596351412	No
hsa-mir-4779	0.006848537	0.02648057	0.309947769	0.757207069	1	-8.633730052	No
hsa-mir-4634	0.00677109	0.003510936	1.345813895	0.181223949	1	-7.776011649	No
hsa-mir-378e	0.006737467	0.012988552	0.431092477	0.66727347	1	-8.588494256	No
hsa-mir-6805	0.006727973	0.150838339	0.140928423	0.888193019	1	-8.672159868	No
hsa-mir-4633	0.006720047	0.003484469	0.964898674	0.336784064	1	-8.214465797	No
hsa-mir-7160	0.00668662	0.003467136	1.348568718	0.180339734	1	-7.772329386	No
hsa-mir-4513	0.006635094	0.003440419	1.359066415	0.177000067	1	-7.75823085	No
hsa-mir-4718	0.006622404	0.00916152	0.475296879	0.6355499	1	-8.568317489	No
hsa-mir-485	0.006604295	2.096581716	0.034214462	0.972770254	1	-8.681589224	No
hsa-mir-5708	0.006593577	0.011035341	0.59218458	0.55498363	1	-8.505531221	No
hsa-mir-6500	0.006499706	0.003370218	1.362702326	0.175854323	1	-7.753323156	No
hsa-mir-6794	0.00643532	0.015727473	0.484551004	0.628991119	1	-8.563845411	No
hsa-mir-4650-2	0.006420543	0.00332917	0.964889263	0.336788757	1	-8.214474882	No
hsa-mir-548aa-2	0.006420543	0.00332917	0.964889263	0.336788757	1	-8.214474882	No
hsa-mir-606	0.006420543	0.00332917	0.964889263	0.336788757	1	-8.214474882	No
hsa-mir-7157	0.006420543	0.00332917	0.964889263	0.336788757	1	-8.214474882	No
hsa-mir-4464	0.006400494	0.01368855	0.401790493	0.688644333	1	-8.600787987	No
hsa-mir-3186	0.00636918	0.008913132	0.60622666	0.545655771	1	-8.497068997	No
hsa-mir-3189	0.006315583	0.045477707	0.149851838	0.88116527	1	-8.670850925	No
hsa-mir-378j	0.006270697	0.003251473	0.96488404	0.336791361	1	-8.214479923	No
hsa-mir-4537	0.006270697	0.003251473	0.96488404	0.336791361	1	-8.214479923	No
hsa-mir-4712	0.006269958	0.011288562	0.590032725	0.556420017	1	-8.506810593	No
hsa-mir-4436b-2	0.006246373	0.018051867	0.466276638	0.641970948	1	-8.572593898	No
hsa-mir-4675	0.006227875	0.007575715	0.701094755	0.48477476	1	-8.43474386	No
hsa-mir-5585	0.006182777	0.026324745	0.383133631	0.702385266	1	-8.608166156	No
hsa-mir-3622a	0.006177987	0.097727067	0.132552474	0.894797735	1	-8.673315437	No
hsa-mir-5572	0.006172131	0.003200364	0.964880395	0.336793178	1	-8.214483441	No
hsa-mir-6872	0.006172131	0.003200364	0.964880395	0.336793178	1	-8.214483441	No
hsa-mir-6874	0.006088804	0.218162535	0.103987242	0.91737528	1	-8.676724187	No
hsa-mir-4467	0.006025794	0.007898677	0.768896322	0.443658682	1	-8.384710414	No
hsa-mir-6761	0.006009088	0.615917125	0.064517628	0.94867916	1	-8.680079677	No
hsa-mir-4679-2	0.005995121	0.003108581	0.964873393	0.336796669	1	-8.214490199	No
hsa-mir-3609	0.005994975	0.26763035	0.084118985	0.933119935	1	-8.678609735	No
hsa-mir-4751	0.005977451	0.023028522	0.299981657	0.764776568	1	-8.636794391	No
hsa-mir-6799	0.005899573	0.030129229	0.337385642	0.736491033	1	-8.624777202	No
hsa-mir-3184	0.005859485	0.012297913	0.347452308	0.728938066	1	-8.621302592	No
hsa-mir-4436b-1	0.005829308	0.02122348	0.345286764	0.730560641	1	-8.622058656	No
hsa-mir-4507	0.005790747	0.003002609	0.964864497	0.336801105	1	-8.214498786	No
hsa-mir-378b	0.005750815	0.019556429	0.460768659	0.645905229	1	-8.575165051	No
hsa-mir-3692	0.005734406	0.015889944	0.432623118	0.666164424	1	-8.587828379	No
hsa-mir-6514	0.0057183	0.52491713	0.066498779	0.947105553	1	-8.679948717	No
hsa-mir-7851	0.005492776	0.011687949	0.504875031	0.614690965	1	-8.553722497	No
hsa-mir-4496	0.005319426	0.012656258	0.447780453	0.655222248	1	-8.581107517	No
hsa-mir-4427	0.00529849	0.022931883	0.275591994	0.783396104	1	-8.64387188	No
hsa-mir-518d	0.005221363	0.017062519	0.358201315	0.720902513	1	-8.617479956	No
hsa-mir-1245b	0.005117052	0.047683821	0.225401084	0.822099738	1	-8.656551589	No
hsa-mir-135b	0.005108697	5.159821088	0.021245964	0.98308925	1	-8.681952119	No
hsa-mir-4517	0.004962505	0.203894999	0.079574161	0.936725454	1	-8.678985081	No
hsa-mir-550a-3	0.00491141	1.054828549	0.040915996	0.967439563	1	-8.681335188	No
hsa-mir-3202-2	0.004901033	0.020364314	0.272838453	0.785506359	1	-8.644633288	No
hsa-mir-6752	0.004765577	0.006817486	0.576593201	0.565432415	1	-8.514696274	No
hsa-mir-4666b	0.00466482	0.002418795	0.964792691	0.336836909	1	-8.214568092	No
hsa-mir-6811	0.00466482	0.002418795	0.964792691	0.336836909	1	-8.214568092	No
hsa-mir-4510	0.004651317	0.002411794	0.964791502	0.336837502	1	-8.214569239	No
hsa-mir-892b	0.004615904	0.009333458	0.358969062	0.720329756	1	-8.61720248	No
hsa-mir-3925	0.004565734	0.069336261	0.167930672	0.866956681	1	-8.667952859	No
hsa-mir-1282	0.004456158	0.002310601	0.96477309	0.336846682	1	-8.214587009	No
hsa-mir-5681b	0.004456158	0.002310601	0.96477309	0.336846682	1	-8.214587009	No
hsa-mir-6077	0.004446275	0.002305476	0.964772093	0.33684718	1	-8.214587972	No
hsa-mir-4253	0.004397386	0.002280126	0.96476706	0.336849689	1	-8.214592829	No
hsa-mir-4656	0.004397386	0.002280126	0.96476706	0.336849689	1	-8.214592829	No
hsa-mir-3683	0.004313582	0.005470654	0.512456744	0.609393821	1	-8.549840227	No
hsa-mir-4637	0.004261308	0.013141836	0.316614652	0.752156514	1	-8.631624346	No
hsa-mir-3908	0.004231456	0.002194088	0.964748658	0.336858865	1	-8.214610588	No
hsa-mir-6068	0.004231456	0.002194088	0.964748658	0.336858865	1	-8.214610588	No
hsa-mir-3621	0.004221092	0.002188715	0.964747436	0.336859474	1	-8.214611768	No
hsa-mir-6880	0.004109574	0.034581601	0.20612142	0.837090053	1	-8.660747475	No
hsa-mir-4663	0.004105628	0.002128844	0.964733192	0.336866577	1	-8.214625514	No
hsa-mir-1237	0.004033085	0.13751183	0.092628803	0.926372689	1	-8.677850889	No
hsa-mir-3119-2	0.004021158	0.002085045	0.964721986	0.336872166	1	-8.21463633	No
hsa-mir-611	0.003986415	0.07245946	0.096161617	0.923573147	1	-8.677514397	No
hsa-mir-548al	0.003979752	0.019948416	0.206460765	0.836825669	1	-8.660676861	No
hsa-mir-302c	0.003958446	0.002052527	0.964713198	0.336876548	1	-8.21464481	No
hsa-mir-4704	0.003958446	0.002052527	0.964713198	0.336876548	1	-8.21464481	No
hsa-mir-1267	0.003848586	0.001995563	0.964696756	0.336884747	1	-8.214660677	No
hsa-mir-890	0.003848586	0.001995563	0.964696756	0.336884747	1	-8.214660677	No
hsa-mir-3660	0.003846884	0.088458374	0.077739905	0.938180991	1	-8.679130665	No
hsa-mir-1909	0.003845787	0.084711618	0.112188119	0.910885681	1	-8.67582979	No
hsa-mir-3119-1	0.003713198	0.001925362	0.964674454	0.336895869	1	-8.2146822	No
hsa-mir-6770-2	0.003713198	0.001925362	0.964674454	0.336895869	1	-8.2146822	No
hsa-mir-4434	0.00371243	0.255881722	0.055796356	0.955608704	1	-8.680609087	No
hsa-mir-3611	0.003686574	0.081231888	0.10977453	0.91279502	1	-8.676100064	No
hsa-mir-3612	0.003647079	0.004622658	0.677733342	0.499412261	1	-8.450924034	No
hsa-mir-5093	0.003586443	0.001859637	0.964651245	0.336907443	1	-8.214704597	No
hsa-mir-4767	0.003539236	0.031681215	0.17029678	0.865100219	1	-8.667549179	No
hsa-mir-7855	0.003478963	0.011943918	0.274810382	0.783994951	1	-8.644088787	No
hsa-mir-4431	0.00346923	0.076754157	0.054707253	0.956474308	1	-8.680669809	No
hsa-mir-5188	0.003318776	0.045781741	0.152886334	0.878777545	1	-8.670387509	No
hsa-mir-548ao	0.003268606	0.025722061	0.186001469	0.852797843	1	-8.664726741	No
hsa-mir-5002	0.003177211	0.054274526	0.115324501	0.908405337	1	-8.675469799	No
hsa-mir-3133	0.002968252	0.048972793	0.128826026	0.897738572	1	-8.673806805	No
hsa-mir-3929	0.002954279	0.071542613	0.086213935	0.931458424	1	-8.678429701	No
hsa-mir-378h	0.002922564	0.001515404	0.964476328	0.336994681	1	-8.214873377	No
hsa-mir-548g	0.002922564	0.001515404	0.964476328	0.336994681	1	-8.214873377	No
hsa-mir-4322	0.002786509	0.001444856	0.964424261	0.337020652	1	-8.214923612	No
hsa-mir-4445	0.002786509	0.001444856	0.964424261	0.337020652	1	-8.214923612	No
hsa-mir-644a	0.002786509	0.001444856	0.964424261	0.337020652	1	-8.214923612	No
hsa-mir-4278	0.002665462	0.001382091	0.964371087	0.337047177	1	-8.214974911	No
hsa-mir-5688	0.002665462	0.001382091	0.964371087	0.337047177	1	-8.214974911	No
hsa-mir-4527	0.002625358	0.005156482	0.345933403	0.730076006	1	-8.621833387	No
hsa-mir-6879	0.002550862	0.132668525	0.061049413	0.951434412	1	-8.680299401	No
hsa-mir-4437	0.002475512	0.005078784	0.332130133	0.740444552	1	-8.626550695	No
hsa-mir-3125	0.002442821	0.017136812	0.200858175	0.84119302	1	-8.661827835	No
hsa-mir-4716	0.002426753	0.028893422	0.110868402	0.911929617	1	-8.675978301	No
hsa-mir-25	0.002403039	13.1427055	0.017184022	0.986321998	1	-8.68203088	No
hsa-mir-550b-1	0.002384546	0.012973762	0.168897182	0.866198262	1	-8.667788646	No
hsa-mir-517c	0.002339292	0.202422355	0.035142415	0.972032041	1	-8.681556751	No
hsa-mir-6758	0.002333459	0.096944777	0.064923207	0.948356996	1	-8.680053189	No
hsa-mir-548ag-1	0.002289076	0.004892973	0.319578436	0.749914709	1	-8.630673886	No
hsa-mir-592	0.002280157	1.495169926	0.01184984	0.990567613	1	-8.682109022	No
hsa-mir-548ag-2	0.00224525	0.079590343	0.056031749	0.955421624	1	-8.680595806	No
hsa-mir-4753	0.002244774	0.113790905	0.061622971	0.950978719	1	-8.680263901	No
hsa-mir-302d	0.002196901	0.001139134	0.964075917	0.337194439	1	-8.215259626	No
hsa-mir-6743	0.002154486	0.042388524	0.076890255	0.938855285	1	-8.67919695	No
hsa-mir-5087	0.002119376	0.032413643	0.115721129	0.908091735	1	-8.675423567	No
hsa-mir-4795	0.001910985	0.042589228	0.079706488	0.936620457	1	-8.678974447	No
hsa-mir-548d-1	0.001905131	0.219737514	0.029114981	0.976827442	1	-8.681752168	No
hsa-mir-4774	0.001865656	0.018143267	0.118264599	0.906081042	1	-8.675123325	No
hsa-mir-6776	0.001838247	0.048636113	0.073050112	0.941903423	1	-8.679487456	No
hsa-mir-7973-2	0.001755616	0.005369921	0.226873786	0.820957311	1	-8.656215681	No
hsa-mir-3685	0.001656602	0.005555606	0.207479937	0.836031744	1	-8.660464086	No
hsa-mir-663b	0.001652055	0.009254788	0.137430258	0.890950509	1	-8.67265109	No
hsa-mir-544a	0.001556383	0.068099254	0.040986632	0.967383384	1	-8.681332269	No
hsa-mir-4721	0.00155317	0.005605407	0.193154544	0.847206257	1	-8.663358775	No
hsa-mir-4476	0.001528108	0.005778292	0.224988445	0.822419905	1	-8.656645316	No
hsa-mir-609	0.001521143	0.006705423	0.190975023	0.848909185	1	-8.663781054	No
hsa-mir-3921	0.0015122	0.010303429	0.161012759	0.872388749	1	-8.669100741	No
hsa-mir-4444-2	0.001475095	0.602794	0.016665192	0.986734933	1	-8.682039741	No
hsa-mir-586	0.001408041	0.009372276	0.105675037	0.916039206	1	-8.676545659	No
hsa-mir-623	0.001390083	0.003728087	0.257522308	0.797273108	1	-8.648729145	No
hsa-mir-499b	0.00132475	0.018805567	0.091624298	0.927168868	1	-8.677944267	No
hsa-mir-943	0.001314255	0.052980434	0.04438681	0.964679291	1	-8.681185806	No
hsa-mir-4659a	0.001197508	0.089034389	0.03167989	0.974786697	1	-8.681673491	No
hsa-mir-7703	0.001168894	0.045580172	0.046976979	0.962619658	1	-8.681066406	No
hsa-mir-4659b	0.001133183	0.012210034	0.094876114	0.924591722	1	-8.677638295	No
hsa-mir-2467	0.001096103	0.049334456	0.040100136	0.968088459	1	-8.681368537	No
hsa-mir-1244-1	0.001087901	0.003295677	0.22896814	0.819333313	1	-8.655734218	No
hsa-mir-6759	0.00108738	0.00480056	0.158531616	0.874338488	1	-8.669500676	No
hsa-mir-4522	0.000834818	0.148524958	0.01816945	0.98553771	1	-8.682013302	No
hsa-mir-4452	0.0007967	0.013564879	0.046933093	0.962654553	1	-8.681068485	No
hsa-mir-3938	0.00065394	0.006405187	0.071983856	0.942749926	1	-8.679565479	No
hsa-mir-448	0.000611989	0.036543324	0.024261635	0.980689369	1	-8.681882876	No
hsa-mir-6768	0.000466439	0.013153078	0.028377638	0.977414131	1	-8.681773557	No
hsa-mir-3163	0.000367434	0.012904688	0.029900298	0.976202596	1	-8.681728784	No
hsa-mir-1254-2	0.000213526	0.562925569	0.00219125	0.998255741	1	-8.682177449	No
hsa-mir-1298	0.00018702	0.053104167	0.005446472	0.995664567	1	-8.682164904	No
hsa-mir-103b-1	0	0	0	1	1	-8.682179871	No
hsa-mir-103b-2	0	0	0	1	1	-8.682179871	No
hsa-mir-1178	0	0	0	1	1	-8.682179871	No
hsa-mir-1183	0	0	0	1	1	-8.682179871	No
hsa-mir-1184-1	0	0	0	1	1	-8.682179871	No
hsa-mir-1184-2	0	0	0	1	1	-8.682179871	No
hsa-mir-1184-3	0	0	0	1	1	-8.682179871	No
hsa-mir-1200	0	0	0	1	1	-8.682179871	No
hsa-mir-1202	0	0	0	1	1	-8.682179871	No
hsa-mir-1203	0	0	0	1	1	-8.682179871	No
hsa-mir-1204	0	0	0	1	1	-8.682179871	No
hsa-mir-1205	0	0	0	1	1	-8.682179871	No
hsa-mir-1207	0	0	0	1	1	-8.682179871	No
hsa-mir-1208	0	0	0	1	1	-8.682179871	No
hsa-mir-1233-1	0	0	0	1	1	-8.682179871	No
hsa-mir-1233-2	0	0	0	1	1	-8.682179871	No
hsa-mir-1244-3	0	0	0	1	1	-8.682179871	No
hsa-mir-1244-4	0	0	0	1	1	-8.682179871	No
hsa-mir-1253	0	0	0	1	1	-8.682179871	No
hsa-mir-1255b-1	0	0	0	1	1	-8.682179871	No
hsa-mir-1255b-2	0	0	0	1	1	-8.682179871	No
hsa-mir-1261	0	0	0	1	1	-8.682179871	No
hsa-mir-1263	0	0	0	1	1	-8.682179871	No
hsa-mir-1268a	0	0	0	1	1	-8.682179871	No
hsa-mir-1268b	0	0	0	1	1	-8.682179871	No
hsa-mir-1272	0	0	0	1	1	-8.682179871	No
hsa-mir-1273d	0	0	0	1	1	-8.682179871	No
hsa-mir-1273e	0	0	0	1	1	-8.682179871	No
hsa-mir-1273f	0	0	0	1	1	-8.682179871	No
hsa-mir-1273g	0	0	0	1	1	-8.682179871	No
hsa-mir-1279	0	0	0	1	1	-8.682179871	No
hsa-mir-1281	0	0	0	1	1	-8.682179871	No
hsa-mir-1285-2	0	0	0	1	1	-8.682179871	No
hsa-mir-1289-2	0	0	0	1	1	-8.682179871	No
hsa-mir-1297	0	0	0	1	1	-8.682179871	No
hsa-mir-1299	0	0	0	1	1	-8.682179871	No
hsa-mir-1302-1	0	0	0	1	1	-8.682179871	No
hsa-mir-1302-10	0	0	0	1	1	-8.682179871	No
hsa-mir-1302-11	0	0	0	1	1	-8.682179871	No
hsa-mir-1302-2	0	0	0	1	1	-8.682179871	No
hsa-mir-1302-4	0	0	0	1	1	-8.682179871	No
hsa-mir-1302-5	0	0	0	1	1	-8.682179871	No
hsa-mir-1302-6	0	0	0	1	1	-8.682179871	No
hsa-mir-1302-7	0	0	0	1	1	-8.682179871	No
hsa-mir-1302-8	0	0	0	1	1	-8.682179871	No
hsa-mir-1302-9	0	0	0	1	1	-8.682179871	No
hsa-mir-1321	0	0	0	1	1	-8.682179871	No
hsa-mir-1324	0	0	0	1	1	-8.682179871	No
hsa-mir-1469	0	0	0	1	1	-8.682179871	No
hsa-mir-1470	0	0	0	1	1	-8.682179871	No
hsa-mir-1471	0	0	0	1	1	-8.682179871	No
hsa-mir-1587	0	0	0	1	1	-8.682179871	No
hsa-mir-1827	0	0	0	1	1	-8.682179871	No
hsa-mir-1912	0	0	0	1	1	-8.682179871	No
hsa-mir-1972-2	0	0	0	1	1	-8.682179871	No
hsa-mir-2052	0	0	0	1	1	-8.682179871	No
hsa-mir-2053	0	0	0	1	1	-8.682179871	No
hsa-mir-2054	0	0	0	1	1	-8.682179871	No
hsa-mir-2392	0	0	0	1	1	-8.682179871	No
hsa-mir-2909	0	0	0	1	1	-8.682179871	No
hsa-mir-297	0	0	0	1	1	-8.682179871	No
hsa-mir-298	0	0	0	1	1	-8.682179871	No
hsa-mir-300	0	0	0	1	1	-8.682179871	No
hsa-mir-302e	0	0	0	1	1	-8.682179871	No
hsa-mir-302f	0	0	0	1	1	-8.682179871	No
hsa-mir-3118-1	0	0	0	1	1	-8.682179871	No
hsa-mir-3118-2	0	0	0	1	1	-8.682179871	No
hsa-mir-3118-3	0	0	0	1	1	-8.682179871	No
hsa-mir-3118-4	0	0	0	1	1	-8.682179871	No
hsa-mir-3123	0	0	0	1	1	-8.682179871	No
hsa-mir-3134	0	0	0	1	1	-8.682179871	No
hsa-mir-3135b	0	0	0	1	1	-8.682179871	No
hsa-mir-3141	0	0	0	1	1	-8.682179871	No
hsa-mir-3155b	0	0	0	1	1	-8.682179871	No
hsa-mir-3156-3	0	0	0	1	1	-8.682179871	No
hsa-mir-3179-1	0	0	0	1	1	-8.682179871	No
hsa-mir-3179-2	0	0	0	1	1	-8.682179871	No
hsa-mir-3179-3	0	0	0	1	1	-8.682179871	No
hsa-mir-3179-4	0	0	0	1	1	-8.682179871	No
hsa-mir-3180-5	0	0	0	1	1	-8.682179871	No
hsa-mir-3185	0	0	0	1	1	-8.682179871	No
hsa-mir-3201	0	0	0	1	1	-8.682179871	No
hsa-mir-325	0	0	0	1	1	-8.682179871	No
hsa-mir-3648-1	0	0	0	1	1	-8.682179871	No
hsa-mir-3648-2	0	0	0	1	1	-8.682179871	No
hsa-mir-3665	0	0	0	1	1	-8.682179871	No
hsa-mir-3666	0	0	0	1	1	-8.682179871	No
hsa-mir-3668	0	0	0	1	1	-8.682179871	No
hsa-mir-367	0	0	0	1	1	-8.682179871	No
hsa-mir-3670-1	0	0	0	1	1	-8.682179871	No
hsa-mir-3670-2	0	0	0	1	1	-8.682179871	No
hsa-mir-3670-3	0	0	0	1	1	-8.682179871	No
hsa-mir-3670-4	0	0	0	1	1	-8.682179871	No
hsa-mir-3671	0	0	0	1	1	-8.682179871	No
hsa-mir-3672	0	0	0	1	1	-8.682179871	No
hsa-mir-3674	0	0	0	1	1	-8.682179871	No
hsa-mir-3686	0	0	0	1	1	-8.682179871	No
hsa-mir-3687-1	0	0	0	1	1	-8.682179871	No
hsa-mir-3687-2	0	0	0	1	1	-8.682179871	No
hsa-mir-3689c	0	0	0	1	1	-8.682179871	No
hsa-mir-3689d-1	0	0	0	1	1	-8.682179871	No
hsa-mir-3689d-2	0	0	0	1	1	-8.682179871	No
hsa-mir-3690-2	0	0	0	1	1	-8.682179871	No
hsa-mir-3713	0	0	0	1	1	-8.682179871	No
hsa-mir-3714	0	0	0	1	1	-8.682179871	No
hsa-mir-384	0	0	0	1	1	-8.682179871	No
hsa-mir-3907	0	0	0	1	1	-8.682179871	No
hsa-mir-3914-1	0	0	0	1	1	-8.682179871	No
hsa-mir-3924	0	0	0	1	1	-8.682179871	No
hsa-mir-3972	0	0	0	1	1	-8.682179871	No
hsa-mir-3973	0	0	0	1	1	-8.682179871	No
hsa-mir-3974	0	0	0	1	1	-8.682179871	No
hsa-mir-3975	0	0	0	1	1	-8.682179871	No
hsa-mir-3976	0	0	0	1	1	-8.682179871	No
hsa-mir-3977	0	0	0	1	1	-8.682179871	No
hsa-mir-3978	0	0	0	1	1	-8.682179871	No
hsa-mir-422a	0	0	0	1	1	-8.682179871	No
hsa-mir-4251	0	0	0	1	1	-8.682179871	No
hsa-mir-4252	0	0	0	1	1	-8.682179871	No
hsa-mir-4255	0	0	0	1	1	-8.682179871	No
hsa-mir-4256	0	0	0	1	1	-8.682179871	No
hsa-mir-4258	0	0	0	1	1	-8.682179871	No
hsa-mir-4259	0	0	0	1	1	-8.682179871	No
hsa-mir-4261	0	0	0	1	1	-8.682179871	No
hsa-mir-4262	0	0	0	1	1	-8.682179871	No
hsa-mir-4263	0	0	0	1	1	-8.682179871	No
hsa-mir-4264	0	0	0	1	1	-8.682179871	No
hsa-mir-4265	0	0	0	1	1	-8.682179871	No
hsa-mir-4266	0	0	0	1	1	-8.682179871	No
hsa-mir-4267	0	0	0	1	1	-8.682179871	No
hsa-mir-4268	0	0	0	1	1	-8.682179871	No
hsa-mir-4269	0	0	0	1	1	-8.682179871	No
hsa-mir-4271	0	0	0	1	1	-8.682179871	No
hsa-mir-4272	0	0	0	1	1	-8.682179871	No
hsa-mir-4273	0	0	0	1	1	-8.682179871	No
hsa-mir-4274	0	0	0	1	1	-8.682179871	No
hsa-mir-4275	0	0	0	1	1	-8.682179871	No
hsa-mir-4276	0	0	0	1	1	-8.682179871	No
hsa-mir-4277	0	0	0	1	1	-8.682179871	No
hsa-mir-4279	0	0	0	1	1	-8.682179871	No
hsa-mir-4281	0	0	0	1	1	-8.682179871	No
hsa-mir-4282	0	0	0	1	1	-8.682179871	No
hsa-mir-4283-2	0	0	0	1	1	-8.682179871	No
hsa-mir-4285	0	0	0	1	1	-8.682179871	No
hsa-mir-4287	0	0	0	1	1	-8.682179871	No
hsa-mir-4288	0	0	0	1	1	-8.682179871	No
hsa-mir-4289	0	0	0	1	1	-8.682179871	No
hsa-mir-4290	0	0	0	1	1	-8.682179871	No
hsa-mir-4291	0	0	0	1	1	-8.682179871	No
hsa-mir-4292	0	0	0	1	1	-8.682179871	No
hsa-mir-4293	0	0	0	1	1	-8.682179871	No
hsa-mir-4294	0	0	0	1	1	-8.682179871	No
hsa-mir-4295	0	0	0	1	1	-8.682179871	No
hsa-mir-4296	0	0	0	1	1	-8.682179871	No
hsa-mir-4297	0	0	0	1	1	-8.682179871	No
hsa-mir-4298	0	0	0	1	1	-8.682179871	No
hsa-mir-4299	0	0	0	1	1	-8.682179871	No
hsa-mir-4300	0	0	0	1	1	-8.682179871	No
hsa-mir-4301	0	0	0	1	1	-8.682179871	No
hsa-mir-4302	0	0	0	1	1	-8.682179871	No
hsa-mir-4303	0	0	0	1	1	-8.682179871	No
hsa-mir-4304	0	0	0	1	1	-8.682179871	No
hsa-mir-4305	0	0	0	1	1	-8.682179871	No
hsa-mir-4307	0	0	0	1	1	-8.682179871	No
hsa-mir-4308	0	0	0	1	1	-8.682179871	No
hsa-mir-4309	0	0	0	1	1	-8.682179871	No
hsa-mir-4311	0	0	0	1	1	-8.682179871	No
hsa-mir-4312	0	0	0	1	1	-8.682179871	No
hsa-mir-4313	0	0	0	1	1	-8.682179871	No
hsa-mir-4314	0	0	0	1	1	-8.682179871	No
hsa-mir-4315-2	0	0	0	1	1	-8.682179871	No
hsa-mir-4316	0	0	0	1	1	-8.682179871	No
hsa-mir-4317	0	0	0	1	1	-8.682179871	No
hsa-mir-4318	0	0	0	1	1	-8.682179871	No
hsa-mir-4319	0	0	0	1	1	-8.682179871	No
hsa-mir-4321	0	0	0	1	1	-8.682179871	No
hsa-mir-4323	0	0	0	1	1	-8.682179871	No
hsa-mir-4324	0	0	0	1	1	-8.682179871	No
hsa-mir-4325	0	0	0	1	1	-8.682179871	No
hsa-mir-4327	0	0	0	1	1	-8.682179871	No
hsa-mir-4328	0	0	0	1	1	-8.682179871	No
hsa-mir-4329	0	0	0	1	1	-8.682179871	No
hsa-mir-4330	0	0	0	1	1	-8.682179871	No
hsa-mir-4418	0	0	0	1	1	-8.682179871	No
hsa-mir-4419a	0	0	0	1	1	-8.682179871	No
hsa-mir-4428	0	0	0	1	1	-8.682179871	No
hsa-mir-4436a	0	0	0	1	1	-8.682179871	No
hsa-mir-4438	0	0	0	1	1	-8.682179871	No
hsa-mir-4440	0	0	0	1	1	-8.682179871	No
hsa-mir-4441	0	0	0	1	1	-8.682179871	No
hsa-mir-4447	0	0	0	1	1	-8.682179871	No
hsa-mir-4455	0	0	0	1	1	-8.682179871	No
hsa-mir-4456	0	0	0	1	1	-8.682179871	No
hsa-mir-4459	0	0	0	1	1	-8.682179871	No
hsa-mir-4462	0	0	0	1	1	-8.682179871	No
hsa-mir-4463	0	0	0	1	1	-8.682179871	No
hsa-mir-4468	0	0	0	1	1	-8.682179871	No
hsa-mir-4472-1	0	0	0	1	1	-8.682179871	No
hsa-mir-4472-2	0	0	0	1	1	-8.682179871	No
hsa-mir-4475	0	0	0	1	1	-8.682179871	No
hsa-mir-4477a	0	0	0	1	1	-8.682179871	No
hsa-mir-4477b	0	0	0	1	1	-8.682179871	No
hsa-mir-4481	0	0	0	1	1	-8.682179871	No
hsa-mir-4483	0	0	0	1	1	-8.682179871	No
hsa-mir-4486	0	0	0	1	1	-8.682179871	No
hsa-mir-4493	0	0	0	1	1	-8.682179871	No
hsa-mir-4495	0	0	0	1	1	-8.682179871	No
hsa-mir-4497	0	0	0	1	1	-8.682179871	No
hsa-mir-4499	0	0	0	1	1	-8.682179871	No
hsa-mir-4506	0	0	0	1	1	-8.682179871	No
hsa-mir-4509-1	0	0	0	1	1	-8.682179871	No
hsa-mir-4509-2	0	0	0	1	1	-8.682179871	No
hsa-mir-4509-3	0	0	0	1	1	-8.682179871	No
hsa-mir-4514	0	0	0	1	1	-8.682179871	No
hsa-mir-4524b	0	0	0	1	1	-8.682179871	No
hsa-mir-4531	0	0	0	1	1	-8.682179871	No
hsa-mir-4534	0	0	0	1	1	-8.682179871	No
hsa-mir-4535	0	0	0	1	1	-8.682179871	No
hsa-mir-4540	0	0	0	1	1	-8.682179871	No
hsa-mir-4650-1	0	0	0	1	1	-8.682179871	No
hsa-mir-4686	0	0	0	1	1	-8.682179871	No
hsa-mir-4692	0	0	0	1	1	-8.682179871	No
hsa-mir-4693	0	0	0	1	1	-8.682179871	No
hsa-mir-4694	0	0	0	1	1	-8.682179871	No
hsa-mir-4801	0	0	0	1	1	-8.682179871	No
hsa-mir-5011	0	0	0	1	1	-8.682179871	No
hsa-mir-5095	0	0	0	1	1	-8.682179871	No
hsa-mir-5096	0	0	0	1	1	-8.682179871	No
hsa-mir-5186	0	0	0	1	1	-8.682179871	No
hsa-mir-5190	0	0	0	1	1	-8.682179871	No
hsa-mir-5192	0	0	0	1	1	-8.682179871	No
hsa-mir-5195	0	0	0	1	1	-8.682179871	No
hsa-mir-5197	0	0	0	1	1	-8.682179871	No
hsa-mir-526a-2	0	0	0	1	1	-8.682179871	No
hsa-mir-548a-1	0	0	0	1	1	-8.682179871	No
hsa-mir-548a-2	0	0	0	1	1	-8.682179871	No
hsa-mir-548aa-1	0	0	0	1	1	-8.682179871	No
hsa-mir-548ad	0	0	0	1	1	-8.682179871	No
hsa-mir-548ae-1	0	0	0	1	1	-8.682179871	No
hsa-mir-548ae-2	0	0	0	1	1	-8.682179871	No
hsa-mir-548ah	0	0	0	1	1	-8.682179871	No
hsa-mir-548aj-2	0	0	0	1	1	-8.682179871	No
hsa-mir-548ap	0	0	0	1	1	-8.682179871	No
hsa-mir-548as	0	0	0	1	1	-8.682179871	No
hsa-mir-548bb	0	0	0	1	1	-8.682179871	No
hsa-mir-548c	0	0	0	1	1	-8.682179871	No
hsa-mir-548f-2	0	0	0	1	1	-8.682179871	No
hsa-mir-548f-3	0	0	0	1	1	-8.682179871	No
hsa-mir-548f-5	0	0	0	1	1	-8.682179871	No
hsa-mir-548h-1	0	0	0	1	1	-8.682179871	No
hsa-mir-548h-2	0	0	0	1	1	-8.682179871	No
hsa-mir-548h-4	0	0	0	1	1	-8.682179871	No
hsa-mir-548h-5	0	0	0	1	1	-8.682179871	No
hsa-mir-548i-1	0	0	0	1	1	-8.682179871	No
hsa-mir-548i-2	0	0	0	1	1	-8.682179871	No
hsa-mir-548i-3	0	0	0	1	1	-8.682179871	No
hsa-mir-548i-4	0	0	0	1	1	-8.682179871	No
hsa-mir-548m	0	0	0	1	1	-8.682179871	No
hsa-mir-548z	0	0	0	1	1	-8.682179871	No
hsa-mir-553	0	0	0	1	1	-8.682179871	No
hsa-mir-557	0	0	0	1	1	-8.682179871	No
hsa-mir-558	0	0	0	1	1	-8.682179871	No
hsa-mir-5589	0	0	0	1	1	-8.682179871	No
hsa-mir-5590	0	0	0	1	1	-8.682179871	No
hsa-mir-5591	0	0	0	1	1	-8.682179871	No
hsa-mir-562	0	0	0	1	1	-8.682179871	No
hsa-mir-563	0	0	0	1	1	-8.682179871	No
hsa-mir-566	0	0	0	1	1	-8.682179871	No
hsa-mir-568	0	0	0	1	1	-8.682179871	No
hsa-mir-5681a	0	0	0	1	1	-8.682179871	No
hsa-mir-5689	0	0	0	1	1	-8.682179871	No
hsa-mir-569	0	0	0	1	1	-8.682179871	No
hsa-mir-5692a-1	0	0	0	1	1	-8.682179871	No
hsa-mir-5692a-2	0	0	0	1	1	-8.682179871	No
hsa-mir-5692b	0	0	0	1	1	-8.682179871	No
hsa-mir-5692c-1	0	0	0	1	1	-8.682179871	No
hsa-mir-5701-1	0	0	0	1	1	-8.682179871	No
hsa-mir-5701-2	0	0	0	1	1	-8.682179871	No
hsa-mir-5701-3	0	0	0	1	1	-8.682179871	No
hsa-mir-5704	0	0	0	1	1	-8.682179871	No
hsa-mir-5705	0	0	0	1	1	-8.682179871	No
hsa-mir-5707	0	0	0	1	1	-8.682179871	No
hsa-mir-571	0	0	0	1	1	-8.682179871	No
hsa-mir-5739	0	0	0	1	1	-8.682179871	No
hsa-mir-5787	0	0	0	1	1	-8.682179871	No
hsa-mir-583	0	0	0	1	1	-8.682179871	No
hsa-mir-593	0	0	0	1	1	-8.682179871	No
hsa-mir-595	0	0	0	1	1	-8.682179871	No
hsa-mir-596	0	0	0	1	1	-8.682179871	No
hsa-mir-604	0	0	0	1	1	-8.682179871	No
hsa-mir-6069	0	0	0	1	1	-8.682179871	No
hsa-mir-6071	0	0	0	1	1	-8.682179871	No
hsa-mir-6072	0	0	0	1	1	-8.682179871	No
hsa-mir-6074	0	0	0	1	1	-8.682179871	No
hsa-mir-6075	0	0	0	1	1	-8.682179871	No
hsa-mir-6076	0	0	0	1	1	-8.682179871	No
hsa-mir-6078	0	0	0	1	1	-8.682179871	No
hsa-mir-6079	0	0	0	1	1	-8.682179871	No
hsa-mir-608	0	0	0	1	1	-8.682179871	No
hsa-mir-6082	0	0	0	1	1	-8.682179871	No
hsa-mir-6083	0	0	0	1	1	-8.682179871	No
hsa-mir-6085	0	0	0	1	1	-8.682179871	No
hsa-mir-6086	0	0	0	1	1	-8.682179871	No
hsa-mir-6089-1	0	0	0	1	1	-8.682179871	No
hsa-mir-6089-2	0	0	0	1	1	-8.682179871	No
hsa-mir-6090	0	0	0	1	1	-8.682179871	No
hsa-mir-6124	0	0	0	1	1	-8.682179871	No
hsa-mir-6126	0	0	0	1	1	-8.682179871	No
hsa-mir-6127	0	0	0	1	1	-8.682179871	No
hsa-mir-6128	0	0	0	1	1	-8.682179871	No
hsa-mir-6129	0	0	0	1	1	-8.682179871	No
hsa-mir-613	0	0	0	1	1	-8.682179871	No
hsa-mir-6130	0	0	0	1	1	-8.682179871	No
hsa-mir-6131	0	0	0	1	1	-8.682179871	No
hsa-mir-6133	0	0	0	1	1	-8.682179871	No
hsa-mir-6165	0	0	0	1	1	-8.682179871	No
hsa-mir-617	0	0	0	1	1	-8.682179871	No
hsa-mir-619	0	0	0	1	1	-8.682179871	No
hsa-mir-620	0	0	0	1	1	-8.682179871	No
hsa-mir-626	0	0	0	1	1	-8.682179871	No
hsa-mir-630	0	0	0	1	1	-8.682179871	No
hsa-mir-631	0	0	0	1	1	-8.682179871	No
hsa-mir-633	0	0	0	1	1	-8.682179871	No
hsa-mir-634	0	0	0	1	1	-8.682179871	No
hsa-mir-635	0	0	0	1	1	-8.682179871	No
hsa-mir-640	0	0	0	1	1	-8.682179871	No
hsa-mir-646	0	0	0	1	1	-8.682179871	No
hsa-mir-648	0	0	0	1	1	-8.682179871	No
hsa-mir-649	0	0	0	1	1	-8.682179871	No
hsa-mir-6511a-1	0	0	0	1	1	-8.682179871	No
hsa-mir-6511a-2	0	0	0	1	1	-8.682179871	No
hsa-mir-6511a-3	0	0	0	1	1	-8.682179871	No
hsa-mir-6511a-4	0	0	0	1	1	-8.682179871	No
hsa-mir-663a	0	0	0	1	1	-8.682179871	No
hsa-mir-6719	0	0	0	1	1	-8.682179871	No
hsa-mir-6722	0	0	0	1	1	-8.682179871	No
hsa-mir-6724-1	0	0	0	1	1	-8.682179871	No
hsa-mir-6724-2	0	0	0	1	1	-8.682179871	No
hsa-mir-6724-3	0	0	0	1	1	-8.682179871	No
hsa-mir-6724-4	0	0	0	1	1	-8.682179871	No
hsa-mir-6778	0	0	0	1	1	-8.682179871	No
hsa-mir-6828	0	0	0	1	1	-8.682179871	No
hsa-mir-6859-1	0	0	0	1	1	-8.682179871	No
hsa-mir-6859-2	0	0	0	1	1	-8.682179871	No
hsa-mir-6859-3	0	0	0	1	1	-8.682179871	No
hsa-mir-6859-4	0	0	0	1	1	-8.682179871	No
hsa-mir-7150	0	0	0	1	1	-8.682179871	No
hsa-mir-7153	0	0	0	1	1	-8.682179871	No
hsa-mir-7154	0	0	0	1	1	-8.682179871	No
hsa-mir-7159	0	0	0	1	1	-8.682179871	No
hsa-mir-7162	0	0	0	1	1	-8.682179871	No
hsa-mir-7515	0	0	0	1	1	-8.682179871	No
hsa-mir-759	0	0	0	1	1	-8.682179871	No
hsa-mir-761	0	0	0	1	1	-8.682179871	No
hsa-mir-762	0	0	0	1	1	-8.682179871	No
hsa-mir-764	0	0	0	1	1	-8.682179871	No
hsa-mir-7853	0	0	0	1	1	-8.682179871	No
hsa-mir-7975	0	0	0	1	1	-8.682179871	No
hsa-mir-802	0	0	0	1	1	-8.682179871	No
hsa-mir-8052	0	0	0	1	1	-8.682179871	No
hsa-mir-8053	0	0	0	1	1	-8.682179871	No
hsa-mir-8054	0	0	0	1	1	-8.682179871	No
hsa-mir-8055	0	0	0	1	1	-8.682179871	No
hsa-mir-8056	0	0	0	1	1	-8.682179871	No
hsa-mir-8057	0	0	0	1	1	-8.682179871	No
hsa-mir-8058	0	0	0	1	1	-8.682179871	No
hsa-mir-8059	0	0	0	1	1	-8.682179871	No
hsa-mir-8060	0	0	0	1	1	-8.682179871	No
hsa-mir-8061	0	0	0	1	1	-8.682179871	No
hsa-mir-8062	0	0	0	1	1	-8.682179871	No
hsa-mir-8063	0	0	0	1	1	-8.682179871	No
hsa-mir-8064	0	0	0	1	1	-8.682179871	No
hsa-mir-8065	0	0	0	1	1	-8.682179871	No
hsa-mir-8066	0	0	0	1	1	-8.682179871	No
hsa-mir-8067	0	0	0	1	1	-8.682179871	No
hsa-mir-8068	0	0	0	1	1	-8.682179871	No
hsa-mir-8069-1	0	0	0	1	1	-8.682179871	No
hsa-mir-8069-2	0	0	0	1	1	-8.682179871	No
hsa-mir-8070	0	0	0	1	1	-8.682179871	No
hsa-mir-8071-1	0	0	0	1	1	-8.682179871	No
hsa-mir-8071-2	0	0	0	1	1	-8.682179871	No
hsa-mir-8073	0	0	0	1	1	-8.682179871	No
hsa-mir-8074	0	0	0	1	1	-8.682179871	No
hsa-mir-8075	0	0	0	1	1	-8.682179871	No
hsa-mir-8076	0	0	0	1	1	-8.682179871	No
hsa-mir-8077	0	0	0	1	1	-8.682179871	No
hsa-mir-8078	0	0	0	1	1	-8.682179871	No
hsa-mir-8080	0	0	0	1	1	-8.682179871	No
hsa-mir-8081	0	0	0	1	1	-8.682179871	No
hsa-mir-8082	0	0	0	1	1	-8.682179871	No
hsa-mir-8083	0	0	0	1	1	-8.682179871	No
hsa-mir-8084	0	0	0	1	1	-8.682179871	No
hsa-mir-8086	0	0	0	1	1	-8.682179871	No
hsa-mir-8087	0	0	0	1	1	-8.682179871	No
hsa-mir-8088	0	0	0	1	1	-8.682179871	No
hsa-mir-8089	0	0	0	1	1	-8.682179871	No
hsa-mir-8485	0	0	0	1	1	-8.682179871	No
hsa-mir-920	0	0	0	1	1	-8.682179871	No
hsa-mir-921	0	0	0	1	1	-8.682179871	No
hsa-mir-924	0	0	0	1	1	-8.682179871	No
hsa-mir-941-2	0	0	0	1	1	-8.682179871	No
hsa-mir-941-3	0	0	0	1	1	-8.682179871	No
hsa-mir-941-4	0	0	0	1	1	-8.682179871	No
hsa-mir-941-5	0	0	0	1	1	-8.682179871	No
hsa-mir-9500	0	0	0	1	1	-8.682179871	No
hsa-mir-3161	-8.81E-05	0.222201122	-0.001121779	0.999107051	1	-8.682179236	No
hsa-mir-4498	-0.000180511	0.022171496	-0.010258865	0.991833969	1	-8.68212677	No
hsa-mir-6876	-0.00025772	0.018366426	-0.016514368	0.986854975	1	-8.682042266	No
hsa-mir-4523	-0.000278371	0.130361479	-0.006467599	0.994851752	1	-8.682158766	No
hsa-mir-550b-2	-0.000288865	0.006987302	-0.033327435	0.973475931	1	-8.681619453	No
hsa-mir-548am	-0.00070218	0.004296532	-0.115561122	0.908218246	1	-8.675442237	No
hsa-mir-3181	-0.000711869	0.064364952	-0.022527505	0.982069376	1	-8.681923815	No
hsa-mir-6833	-0.000754262	0.13366836	-0.018053042	0.985630357	1	-8.68201543	No
hsa-mir-6881	-0.000766643	0.033620268	-0.036317847	0.971096986	1	-8.68151437	No
hsa-mir-567	-0.000797217	0.005503311	-0.11693077	0.907135401	1	-8.67528159	No
hsa-mir-6775	-0.000877132	0.06464935	-0.027874976	0.977814096	1	-8.681787824	No
hsa-mir-4260	-0.000887325	0.006217977	-0.100953011	0.919777797	1	-8.677037908	No
hsa-mir-6088	-0.000951474	0.004306703	-0.155959093	0.876360853	1	-8.669908786	No
hsa-mir-548q	-0.001084101	0.172116428	-0.023388985	0.98138381	1	-8.681903856	No
hsa-mir-4688	-0.001102112	0.003924707	-0.19771426	0.843645958	1	-8.662459849	No
hsa-mir-124-2	-0.001203547	0.034506283	-0.059215153	0.952891842	1	-8.680410701	No
hsa-mir-6081	-0.001221416	0.010496218	-0.127164797	0.89905004	1	-8.67402134	No
hsa-mir-621	-0.001311888	0.006822426	-0.158345515	0.874484762	1	-8.669530424	No
hsa-mir-4705	-0.00134825	0.024745323	-0.054336268	0.956769173	1	-8.680690219	No
hsa-mir-302a	-0.00136312	0.011072088	-0.106909814	0.915061898	1	-8.676413229	No
hsa-mir-4709	-0.001390722	0.670173062	-0.015773653	0.987444515	1	-8.682054333	No
hsa-mir-4419b	-0.001414605	0.013610961	-0.117025758	0.90706031	1	-8.675270378	No
hsa-mir-877	-0.001503539	1.682113422	-0.008408283	0.993306989	1	-8.6821442	No
hsa-mir-4761	-0.001677758	0.005196158	-0.226818634	0.821000088	1	-8.6562283	No
hsa-mir-1265	-0.001680984	0.003474825	-0.335478419	0.737924953	1	-8.625424014	No
hsa-mir-337	-0.001684718	4.142757849	-0.006334188	0.994957947	1	-8.682159628	No
hsa-mir-3197	-0.001690945	0.010096581	-0.139360116	0.889429097	1	-8.67238162	No
hsa-mir-4683	-0.001759699	0.09071513	-0.051246306	0.959225361	1	-8.680854825	No
hsa-mir-4639	-0.001797279	0.028957091	-0.086655408	0.931108329	1	-8.678391197	No
hsa-mir-4457	-0.001893738	0.007420807	-0.252235239	0.801345964	1	-8.650088161	No
hsa-mir-124-1	-0.001901739	0.033156386	-0.094055245	0.925242207	1	-8.677716539	No
hsa-mir-5094	-0.001925427	0.112260603	-0.045800009	0.963555523	1	-8.6811215	No
hsa-mir-3688-2	-0.001932444	0.068696068	-0.067113606	0.946617245	1	-8.679907271	No
hsa-mir-3619	-0.001936512	0.350685756	-0.02450384	0.980496629	1	-8.681876916	No
hsa-mir-548au	-0.002001478	0.390855935	-0.02627198	0.979089627	1	-8.681831618	No
hsa-mir-6763	-0.002059374	0.090445245	-0.059105817	0.952978721	1	-8.680417228	No
hsa-mir-4426	-0.002068611	0.032274192	-0.095475872	0.924116484	1	-8.677580697	No
hsa-mir-6772	-0.002141578	0.147045114	-0.047551434	0.9621629	1	-8.681039007	No
hsa-mir-1243	-0.002283629	0.049149283	-0.06891381	0.945187603	1	-8.679783721	No
hsa-mir-5692c-2	-0.002370887	0.001141538	-1.038965193	0.301176768	1	-8.140280908	No
hsa-mir-3658	-0.002430958	0.01344779	-0.180845884	0.856832659	1	-8.665680716	No
hsa-mir-3128	-0.002450013	0.090645039	-0.054402175	0.95671679	1	-8.680686604	No
hsa-mir-645	-0.002629151	0.007985934	-0.231193262	0.817608774	1	-8.65521785	No
hsa-mir-3910-1	-0.002678804	0.064521817	-0.08181679	0.934946153	1	-8.678802472	No
hsa-mir-1260a	-0.002680387	0.003487458	-0.514054738	0.608279977	1	-8.549014616	No
hsa-mir-548t	-0.00269928	0.151739319	-0.055953417	0.955483879	1	-8.680600232	No
hsa-mir-4536-1	-0.002714272	0.123603907	-0.066049357	0.947462506	1	-8.679978773	No
hsa-mir-3167	-0.00273158	0.001315205	-1.039209152	0.301063849	1	-8.140027674	No
hsa-mir-4719	-0.00273158	0.001315205	-1.039209152	0.301063849	1	-8.140027674	No
hsa-mir-4803	-0.00273158	0.001315205	-1.039209152	0.301063849	1	-8.140027674	No
hsa-mir-7158	-0.00273158	0.001315205	-1.039209152	0.301063849	1	-8.140027674	No
hsa-mir-6835	-0.002735673	0.005275621	-0.358376402	0.720771881	1	-8.617416729	No
hsa-mir-1193	-0.002743298	0.01876373	-0.188258875	0.851032396	1	-8.664300601	No
hsa-mir-4310	-0.002805116	0.004273176	-0.44623541	0.656334245	1	-8.581803152	No
hsa-mir-3606	-0.002914308	0.02304818	-0.190225179	0.849495227	1	-8.663925228	No
hsa-mir-7849	-0.002916407	0.018270712	-0.112892406	0.910328632	1	-8.675749817	No
hsa-mir-1252	-0.002926862	0.018666724	-0.203456317	0.839167082	1	-8.661298017	No
hsa-mir-6505	-0.003003792	0.074180511	-0.089899963	0.928535765	1	-8.678102186	No
hsa-mir-3914-2	-0.003007304	0.001447961	-1.039339589	0.301003486	1	-8.139892254	No
hsa-mir-3945	-0.003031688	0.063977162	-0.101435107	0.919396021	1	-8.676988683	No
hsa-mir-4508	-0.003111828	0.007289034	-0.297646819	0.766553263	1	-8.637497843	No
hsa-mir-6080	-0.003117554	0.012043321	-0.272118016	0.786058751	1	-8.644831243	No
hsa-mir-4488	-0.003124683	0.047209063	-0.102252718	0.918748591	1	-8.676904663	No
hsa-mir-6846	-0.003191427	0.020358019	-0.202257541	0.840101711	1	-8.661543319	No
hsa-mir-6829	-0.003208644	0.013050912	-0.266842854	0.790106772	1	-8.646264776	No
hsa-mir-1972-1	-0.003229883	0.001555129	-1.039421465	0.3009656	1	-8.139807241	No
hsa-mir-4417	-0.003229883	0.001555129	-1.039421465	0.3009656	1	-8.139807241	No
hsa-mir-4500	-0.003229883	0.001555129	-1.039421465	0.3009656	1	-8.139807241	No
hsa-mir-3135a	-0.003357521	0.013339252	-0.315792035	0.752779118	1	-8.631886585	No
hsa-mir-4465	-0.003363885	0.004378443	-0.513914686	0.60837756	1	-8.549087076	No
hsa-mir-662	-0.003392728	0.023151801	-0.188972636	0.850474343	1	-8.664164793	No
hsa-mir-4715	-0.003413209	0.005864489	-0.399393732	0.690403862	1	-8.601755403	No
hsa-mir-4648	-0.003419827	0.049733751	-0.121677995	0.903383605	1	-8.674710138	No
hsa-mir-6853	-0.003550269	0.076833218	-0.106711593	0.915218778	1	-8.676434592	No
hsa-mir-4474	-0.003633205	0.056150461	-0.134670694	0.89312673	1	-8.673029886	No
hsa-mir-524	-0.003696891	0.088679346	-0.072704863	0.94217751	1	-8.679512845	No
hsa-mir-4503	-0.003706045	0.001784392	-1.039549761	0.300906241	1	-8.139674018	No
hsa-mir-4698	-0.003706045	0.001784392	-1.039549761	0.300906241	1	-8.139674018	No
hsa-mir-548w	-0.003706045	0.001784392	-1.039549761	0.300906241	1	-8.139674018	No
hsa-mir-6760	-0.003795185	0.001827311	-1.039568578	0.300897535	1	-8.139654476	No
hsa-mir-4460	-0.003852738	0.001855022	-1.03958004	0.300892232	1	-8.139642573	No
hsa-mir-548ac	-0.004079922	0.001964407	-1.039620651	0.300873445	1	-8.139600397	No
hsa-mir-3160-2	-0.004118911	0.009482868	-0.331099885	0.741220387	1	-8.626895099	No
hsa-mir-6504	-0.004277844	0.022061269	-0.240902864	0.810094112	1	-8.652906235	No
hsa-mir-5685	-0.004346446	0.002092733	-1.03966042	0.300855048	1	-8.139559095	No
hsa-mir-670	-0.004346446	0.002092733	-1.03966042	0.300855048	1	-8.139559095	No
hsa-mir-1231	-0.004394201	0.04401021	-0.193985003	0.846557584	1	-8.663196615	No
hsa-mir-4673	-0.004459599	0.028286076	-0.269772074	0.787858249	1	-8.645472216	No
hsa-mir-4485	-0.004459602	0.002147216	-1.03967519	0.300848216	1	-8.139543755	No
hsa-mir-1273c	-0.004541638	0.007492404	-0.524140069	0.601271561	1	-8.543744974	No
hsa-mir-217	-0.004557741	3.092659855	-0.019191692	0.984724137	1	-8.681994032	No
hsa-mir-6871	-0.004668922	0.103165502	-0.124594665	0.901079601	1	-8.674347768	No
hsa-mir-5583-2	-0.004692197	0.007293812	-0.630658992	0.529616129	1	-8.481875914	No
hsa-mir-4759	-0.004716898	0.020178019	-0.252161127	0.801403095	1	-8.650107011	No
hsa-mir-6070	-0.004774191	0.002298685	-1.039710879	0.300831707	1	-8.139506688	No
hsa-mir-4502	-0.004792712	0.026853821	-0.292920077	0.770153882	1	-8.638905142	No
hsa-mir-602	-0.00480006	0.00231114	-1.039713506	0.300830492	1	-8.139503959	No
hsa-mir-4752	-0.004816944	0.085465179	-0.121557295	0.903478969	1	-8.674724949	No
hsa-mir-4471	-0.004822508	0.006710297	-0.484348004	0.629134678	1	-8.563944432	No
hsa-mir-1285-1	-0.004835298	0.028697962	-0.25497145	0.799237452	1	-8.649388346	No
hsa-mir-6734	-0.004845176	0.248478434	-0.091106423	0.92757937	1	-8.67799201	No
hsa-mir-7856	-0.004877289	0.002348324	-1.039721101	0.300826979	1	-8.139496071	No
hsa-mir-1908	-0.00488144	0.057303809	-0.178999524	0.858278568	1	-8.666015845	No
hsa-mir-4730	-0.005020474	0.011334213	-0.396755827	0.692342385	1	-8.602813483	No
hsa-mir-3160-1	-0.005163343	0.012732959	-0.457827399	0.648010265	1	-8.576525582	No
hsa-mir-4696	-0.005218161	0.002512448	-1.039750694	0.30081329	1	-8.139465334	No
hsa-mir-4439	-0.005245687	0.002525701	-1.039752835	0.3008123	1	-8.13946311	No
hsa-mir-4764	-0.005276441	0.011822931	-0.380684727	0.704196369	1	-8.609108648	No
hsa-mir-4270	-0.005321962	0.002562426	-1.039758596	0.300809635	1	-8.139457126	No
hsa-mir-103a-2	-0.005377668	13.40070398	-0.044177441	0.964845787	1	-8.681195161	No
hsa-mir-4722	-0.005394583	0.059855573	-0.196119424	0.844890868	1	-8.662776647	No
hsa-mir-1199	-0.005475191	0.007301023	-0.503076895	0.615950285	1	-8.554634797	No
hsa-mir-6084	-0.005519903	0.051569175	-0.18527557	0.853365706	1	-8.66486268	No
hsa-mir-3122	-0.005610594	0.002701397	-1.039778311	0.300800516	1	-8.139436648	No
hsa-mir-4283-1	-0.005610594	0.002701397	-1.039778311	0.300800516	1	-8.139436648	No
hsa-mir-4737	-0.005666587	0.002728357	-1.039781792	0.300798906	1	-8.139433034	No
hsa-mir-4790	-0.005666587	0.002728357	-1.039781792	0.300798906	1	-8.139433034	No
hsa-mir-5196	-0.005666587	0.002728357	-1.039781792	0.300798906	1	-8.139433034	No
hsa-mir-548u	-0.00572768	0.002757772	-1.039785473	0.300797204	1	-8.13942921	No
hsa-mir-3936	-0.005793905	0.048547231	-0.264398986	0.791984088	1	-8.646919402	No
hsa-mir-5694	-0.006009975	0.012316647	-0.549714494	0.583667523	1	-8.52992567	No
hsa-mir-1260b	-0.006065457	0.185016566	-0.1078285	0.914334855	1	-8.676313702	No
hsa-mir-4708	-0.006066107	0.002920718	-1.039803892	0.300788684	1	-8.139410077	No
hsa-mir-664a	-0.00610892	4.234233194	-0.038796876	0.969125055	1	-8.681420417	No
hsa-mir-140	-0.006134269	9.646851066	-0.053607328	0.957348566	1	-8.680729919	No
hsa-mir-3147	-0.006158507	0.007353556	-0.711532743	0.47831164	1	-8.427338896	No
hsa-mir-4518	-0.006175015	0.005638617	-0.913094321	0.36325782	1	-8.263149409	No
hsa-mir-6836	-0.006176769	0.04116237	-0.267592483	0.789531173	1	-8.646062772	No
hsa-mir-548p	-0.006237186	0.00300309	-1.483954223	0.140778165	1	-7.582429912	No
hsa-mir-3143	-0.006264339	0.168561103	-0.126133517	0.899864333	1	-8.674153121	No
hsa-mir-147a	-0.006350273	0.003057539	-1.039817139	0.300782557	1	-8.139396317	No
hsa-mir-3169	-0.006350273	0.003057539	-1.039817139	0.300782557	1	-8.139396317	No
hsa-mir-3120	-0.006408739	0.015985255	-0.447559006	0.655381581	1	-8.581207367	No
hsa-mir-3943	-0.006417753	0.036706099	-0.301839248	0.763363929	1	-8.636230807	No
hsa-mir-6858	-0.006442172	0.082622494	-0.194997824	0.84576661	1	-8.662997905	No
hsa-mir-4478	-0.006457535	0.019492784	-0.378344356	0.705928799	1	-8.610003738	No
hsa-mir-548aj-1	-0.006459867	0.003110306	-1.039821787	0.300780408	1	-8.139391489	No
hsa-mir-488	-0.006673102	0.075194056	-0.145029749	0.884961826	1	-8.671568232	No
hsa-mir-4501	-0.006914275	0.020344	-0.380696275	0.704187825	1	-8.609104218	No
hsa-mir-5089	-0.007132498	0.057127344	-0.196530392	0.844570033	1	-8.662695257	No
hsa-mir-4711	-0.007392206	0.00355921	-1.43512568	0.154185053	1	-7.652934098	No
hsa-mir-5100	-0.007478247	0.007621795	-0.839239204	0.403217198	1	-8.3279799	No
hsa-mir-711	-0.007580698	0.007498552	-0.872937611	0.384663354	1	-8.299067422	No
hsa-mir-1273a	-0.007589259	0.003654087	-1.03985857	0.300763396	1	-8.139353281	No
hsa-mir-3175	-0.007603868	0.025923991	-0.43954585	0.661157738	1	-8.5847874	No
hsa-mir-548an	-0.007616449	0.003667179	-1.039859259	0.300763077	1	-8.139352565	No
hsa-mir-638	-0.007634301	0.003675775	-1.039859708	0.300762869	1	-8.139352099	No
hsa-mir-1825	-0.007634357	0.009670923	-0.52635867	0.599734802	1	-8.542572075	No
hsa-mir-493	-0.007694291	3.731926313	-0.036340757	0.971078761	1	-8.681513531	No
hsa-mir-4424	-0.007815302	0.102420745	-0.214440199	0.830614338	1	-8.658982982	No
hsa-mir-4770	-0.007878305	0.036842167	-0.334780376	0.738449999	1	-8.625659832	No
hsa-mir-5187	-0.007958709	0.385358416	-0.116832424	0.907213147	1	-8.675293188	No
hsa-mir-103a-1	-0.008005604	13.3972749	-0.065262156	0.948087766	1	-8.680030926	No
hsa-mir-2277	-0.008076983	0.895373087	-0.075444853	0.940002478	1	-8.679308041	No
hsa-mir-2276	-0.008114385	0.039519409	-0.275951412	0.783120772	1	-8.643771931	No
hsa-mir-4713	-0.008136308	0.473385165	-0.093514455	0.925670775	1	-8.677767715	No
hsa-mir-3168	-0.008221793	0.011543446	-0.605352642	0.546234054	1	-8.497601458	No
hsa-mir-6821	-0.008328398	0.1170066	-0.191121934	0.848794377	1	-8.663752741	No
hsa-mir-378g	-0.008356885	0.010452043	-0.860119381	0.391657624	1	-8.31019745	No
hsa-mir-516a-1	-0.008619108	0.632335675	-0.047367014	0.962309534	1	-8.68104784	No
hsa-mir-1206	-0.008642181	0.00416105	-1.039880707	0.300753157	1	-8.139330285	No
hsa-mir-7843	-0.008797687	0.004235923	-1.385287425	0.168862653	1	-7.722554704	No
hsa-mir-8085	-0.008814967	0.028813349	-0.471170737	0.63848368	1	-8.570283778	No
hsa-mir-4280	-0.008902575	0.004286425	-1.039885008	0.300751168	1	-8.139325817	No
hsa-mir-661	-0.009014526	0.004340327	-1.039886744	0.300750366	1	-8.139324014	No
hsa-mir-6792	-0.009098425	0.004380723	-1.46738468	0.145221923	1	-7.606608855	No
hsa-mir-371a	-0.009295376	0.040854104	-0.409707381	0.682844502	1	-8.597551445	No
hsa-mir-4793	-0.009304584	0.049386676	-0.351914818	0.725598335	1	-8.619729709	No
hsa-mir-548b	-0.009306086	0.429143375	-0.094072125	0.925228829	1	-8.677714937	No
hsa-mir-3156-2	-0.009349198	0.004501466	-1.039891565	0.300748136	1	-8.139319006	No
hsa-mir-3960	-0.009349198	0.004501466	-1.039891565	0.300748136	1	-8.139319006	No
hsa-mir-8079	-0.009349198	0.004501466	-1.039891565	0.300748136	1	-8.139319006	No
hsa-mir-4636	-0.009356692	0.412414561	-0.101835133	0.919079251	1	-8.67694766	No
hsa-mir-6757	-0.009407092	0.011300491	-0.930415859	0.35426253	1	-8.247165356	No
hsa-mir-4530	-0.009563549	0.009050946	-0.870984247	0.385724177	1	-8.300774005	No
hsa-mir-4773-1	-0.009661602	0.140402613	-0.241190258	0.809871952	1	-8.652836366	No
hsa-mir-5194	-0.009851125	0.018187417	-0.616947926	0.538587342	1	-8.490475425	No
hsa-mir-520b	-0.009893581	0.525838369	-0.077544629	0.938335961	1	-8.679145964	No
hsa-mir-4435-2	-0.009915985	0.130987094	-0.216982624	0.828637503	1	-8.658429795	No
hsa-mir-7847	-0.010043035	0.008421978	-0.737213368	0.462615592	1	-8.408659156	No
hsa-mir-4429	-0.010098491	0.004862237	-1.481442602	0.141444852	1	-7.586111725	No
hsa-mir-4284	-0.010131224	0.012166582	-0.722226976	0.471739685	1	-8.419639734	No
hsa-mir-451b	-0.010140011	0.004882227	-1.039901122	0.300743716	1	-8.139309078	No
hsa-mir-4421	-0.01014641	0.021176105	-0.561515086	0.575627557	1	-8.523328468	No
hsa-mir-922	-0.010172948	0.004898086	-1.482236636	0.141233818	1	-7.584948389	No
hsa-mir-5047	-0.010255948	0.009883719	-0.86673177	0.388039849	1	-8.304476206	No
hsa-mir-4635	-0.010420607	0.01162332	-1.091131109	0.277680525	1	-8.084807268	No
hsa-mir-6801	-0.01045328	0.072238151	-0.341596504	0.733328454	1	-8.623336182	No
hsa-mir-4448	-0.010521353	0.016352684	-0.596156111	0.552337427	1	-8.503157822	No
hsa-mir-3151	-0.010537194	0.012891363	-0.841681899	0.401854275	1	-8.325921866	No
hsa-mir-7852	-0.010562279	0.005085542	-1.468437164	0.144936457	1	-7.60508078	No
hsa-mir-7155	-0.010702812	0.398470631	-0.153143633	0.878575138	1	-8.670347788	No
hsa-mir-7114	-0.010786034	0.061133162	-0.409904332	0.682700458	1	-8.597470126	No
hsa-mir-637	-0.010790691	0.005195518	-1.039907461	0.300740784	1	-8.139302493	No
hsa-mir-6865	-0.01080395	0.005201902	-1.472221938	0.143913509	1	-7.59957707	No
hsa-mir-3152	-0.010836591	0.102359472	-0.319063984	0.750303687	1	-8.6308395	No
hsa-mir-5009	-0.01088513	0.078845702	-0.336094637	0.737461556	1	-8.625215431	No
hsa-mir-4678	-0.01089879	0.098814291	-0.263702736	0.792519154	1	-8.647104802	No
hsa-mir-6819	-0.010918556	0.029154604	-0.648288073	0.518195616	1	-8.470543397	No
hsa-mir-4538	-0.010956039	0.00527513	-1.46101676	0.146958427	1	-7.615831831	No
hsa-mir-1304	-0.010991536	1.342616138	-0.043443836	0.96542918	1	-8.681227594	No
hsa-mir-6841	-0.011013067	0.005302588	-1.284389727	0.201795788	1	-7.856221911	No
hsa-mir-4784	-0.011036348	0.325439198	-0.162791316	0.870991601	1	-8.668810235	No
hsa-mir-4643	-0.011160684	0.01002498	-0.896173035	0.372183941	1	-8.278478548	No
hsa-mir-7106	-0.011182314	0.014710924	-0.84044189	0.402545798	1	-8.326967344	No
hsa-mir-4780	-0.011201874	0.005393495	-1.430606267	0.155474111	1	-7.659345073	No
hsa-mir-589	-0.011289717	6.023232866	-0.094846758	0.924614983	1	-8.677641105	No
hsa-mir-548ak	-0.011295303	0.005438479	-1.401594383	0.163947456	1	-7.700035948	No
hsa-mir-2681	-0.011299436	0.009398915	-0.741693352	0.459907569	1	-8.405333317	No
hsa-mir-874	-0.01134567	4.149836345	-0.07126242	0.943322712	1	-8.679617619	No
hsa-mir-6862-2	-0.011467172	0.026428622	-0.672458695	0.502749826	1	-8.454502055	No
hsa-mir-7641-1	-0.011576033	0.297367915	-0.143919342	0.885836461	1	-8.671730089	No
hsa-mir-1182	-0.01161423	0.010048195	-1.083529173	0.281023473	1	-8.093056721	No
hsa-mir-6777	-0.011629963	0.337328639	-0.154008726	0.877894662	1	-8.670213749	No
hsa-mir-17	-0.011777897	9.980707693	-0.070620775	0.943832173	1	-8.679663551	No
hsa-mir-941-1	-0.011792894	0.012031289	-0.990474354	0.324189997	1	-8.189457671	No
hsa-mir-376a-2	-0.011832023	0.838243469	-0.092634522	0.926368156	1	-8.677850355	No
hsa-mir-3675	-0.011866372	0.005713438	-1.829200994	0.070170724	1	-7.019955298	No
hsa-mir-4520-2	-0.012125104	0.041302211	-0.537880209	0.591783337	1	-8.53640178	No
hsa-mir-4799	-0.012445223	0.015381326	-1.12285381	0.264027509	1	-8.049774123	No
hsa-mir-6785	-0.012508246	0.016444722	-1.005954637	0.316720207	1	-8.174008919	No
hsa-mir-3162	-0.01263248	0.011387995	-1.070146423	0.286975625	1	-8.10744228	No
hsa-mir-4736	-0.012715644	0.118199261	-0.322441009	0.747751493	1	-8.629747493	No
hsa-mir-657	-0.012765458	0.006146332	-1.815200263	0.0723107	1	-7.044920501	No
hsa-mir-4700	-0.012854651	0.095618056	-0.353129828	0.724689937	1	-8.619297991	No
hsa-mir-5191	-0.012887939	0.015939471	-0.656328366	0.513030137	1	-8.465271929	No
hsa-mir-3661	-0.013077698	0.044042832	-0.458323295	0.647655155	1	-8.576296805	No
hsa-mir-7161	-0.013121383	0.032589055	-0.684218261	0.4953253	1	-8.446487052	No
hsa-mir-6741	-0.013263372	0.07522131	-0.370192605	0.71197505	1	-8.613078444	No
hsa-mir-3144	-0.013320897	0.291890004	-0.175446116	0.861062644	1	-8.666651143	No
hsa-mir-16-1	-0.013331777	8.241902327	-0.089253442	0.929048323	1	-8.678160623	No
hsa-mir-520e	-0.013612303	0.110036751	-0.257399628	0.797367551	1	-8.648760998	No
hsa-mir-7848	-0.013644635	0.006569639	-1.793275124	0.075770587	1	-7.083653584	No
hsa-mir-6873	-0.013827968	0.019996221	-0.912750417	0.363437869	1	-8.263463765	No
hsa-mir-4697	-0.013984574	0.006733313	-1.478802318	0.142148342	1	-7.589975693	No
hsa-mir-4754	-0.014269339	0.174061142	-0.251774593	0.801701081	1	-8.650205235	No
hsa-mir-6838	-0.014326378	0.031988975	-0.714401114	0.476543968	1	-8.425285016	No
hsa-mir-1278	-0.014425914	0.032973174	-0.763425282	0.446899678	1	-8.388917102	No
hsa-mir-4529	-0.014500769	0.215991906	-0.245072365	0.806872559	1	-8.651884429	No
hsa-mir-4641	-0.014698468	0.00707704	-2.100453853	0.038052705	1	-6.5010547	No
hsa-mir-6816	-0.014777591	0.030901821	-0.835740013	0.405174488	1	-8.330917775	No
hsa-mir-1255a	-0.01478317	0.571724921	-0.157542907	0.875115654	1	-8.669658317	No
hsa-mir-4528	-0.014824168	0.007137562	-1.472695593	0.143785885	1	-7.598887337	No
hsa-mir-4662b	-0.014925621	0.027854932	-0.53726853	0.592204244	1	-8.536732701	No
hsa-mir-7109	-0.015053936	0.02325816	-0.946046881	0.346268728	1	-8.232487652	No
hsa-mir-4726	-0.015148991	0.175744843	-0.296526281	0.76740638	1	-8.637833497	No
hsa-mir-587	-0.015167131	0.007302693	-1.264963917	0.208648423	1	-7.880833222	No
hsa-mir-6769b	-0.01530251	0.045807385	-0.593749816	0.553939975	1	-8.504597713	No
hsa-mir-3149	-0.015480023	0.047375832	-0.588312414	0.557569664	1	-8.507830065	No
hsa-mir-5010	-0.01557803	0.728356132	-0.175238708	0.861225201	1	-8.666687831	No
hsa-mir-6822	-0.015632084	0.013717336	-1.231411945	0.220884321	1	-7.922483866	No
hsa-mir-519e	-0.01575134	0.018731612	-0.803898717	0.423248323	1	-8.357094358	No
hsa-mir-4735	-0.015755975	0.02112105	-0.958790085	0.339838675	1	-8.220343736	No
hsa-mir-3178	-0.01589558	0.095421413	-0.39727341	0.691961866	1	-8.602606429	No
hsa-mir-6893	-0.015937628	0.014094216	-1.072905473	0.285741491	1	-8.104490802	No
hsa-mir-1185-1	-0.015966399	0.384708895	-0.216121447	0.829306979	1	-8.658617901	No
hsa-mir-3131	-0.016022433	0.080086103	-0.473636672	0.63672965	1	-8.569110704	No
hsa-mir-194-2	-0.016063995	5.987501247	-0.114263735	0.909244122	1	-8.675592663	No
hsa-mir-4453	-0.016097378	0.21432974	-0.248785077	0.804006735	1	-8.650959827	No
hsa-mir-6861	-0.01613277	0.00776763	-1.626103855	0.106886571	1	-7.364337191	No
hsa-mir-1323	-0.016200748	0.117524859	-0.304957597	0.760994323	1	-8.635276905	No
hsa-mir-3613	-0.016322602	3.831869676	-0.1127665	0.910428213	1	-8.67576415	No
hsa-mir-4524a	-0.016342292	0.074916126	-0.49769605	0.61972559	1	-8.557345462	No
hsa-mir-4731	-0.016498659	0.020483318	-1.189036942	0.237072641	1	-7.973531368	No
hsa-mir-5700	-0.016520118	0.007954131	-1.624058346	0.107323024	1	-7.367610328	No
hsa-mir-6753	-0.016603126	0.060637897	-0.515584031	0.60721488	1	-8.548222104	No
hsa-mir-4685	-0.016641476	0.270684654	-0.291429747	0.771290195	1	-8.639344196	No
hsa-mir-4651	-0.016690295	0.068171842	-0.494140477	0.622225849	1	-8.559120704	No
hsa-mir-4792	-0.016693774	0.018371816	-1.054702595	0.293951042	1	-8.123825854	No
hsa-mir-1538	-0.016795308	0.326842562	-0.2784467	0.781210023	1	-8.643074438	No
hsa-mir-3117	-0.017018995	0.752221235	-0.145600495	0.884512321	1	-8.671484555	No
hsa-mir-4765	-0.017031976	0.008200581	-1.536273787	0.127440432	1	-7.504375443	No
hsa-mir-1911	-0.017064503	0.515204285	-0.078782791	0.937353405	1	-8.679048308	No
hsa-mir-1283-2	-0.017160125	0.105233358	-0.336259204	0.737337818	1	-8.625159663	No
hsa-mir-323a	-0.017555184	2.057714092	-0.100078788	0.920470149	1	-8.677126574	No
hsa-mir-6788	-0.017590959	0.071729035	-0.45647303	0.648980538	1	-8.577149151	No
hsa-mir-668	-0.017625592	0.081796	-0.533170179	0.59502798	1	-8.538940268	No
hsa-mir-6506	-0.017646859	0.095965362	-0.495729599	0.621107839	1	-8.558328846	No
hsa-mir-376a-1	-0.017733048	1.121660957	-0.113820478	0.909594651	1	-8.675643668	No
hsa-mir-183	-0.017768568	12.64352988	-0.07833156	0.937711472	1	-8.679084076	No
hsa-mir-548ax	-0.017770421	0.008556129	-1.390350561	0.167324677	1	-7.715590071	No
hsa-mir-4504	-0.017785571	0.011349932	-1.253737334	0.212685891	1	-7.894890664	No
hsa-mir-545	-0.017988784	0.615987087	-0.179649492	0.857769514	1	-8.665898262	No
hsa-mir-564	-0.018085496	0.051666027	-0.647035463	0.519002802	1	-8.471358844	No
hsa-mir-192	-0.018121757	8.110222402	-0.110296429	0.912382113	1	-8.67604212	No
hsa-mir-3529	-0.018146047	0.012695431	-1.754308201	0.082257445	1	-7.151398324	No
hsa-mir-4668	-0.018487907	1.438537929	-0.12249535	0.902737856	1	-8.674609455	No
hsa-mir-4740	-0.018520441	0.050142587	-0.703081569	0.483540855	1	-8.433342719	No
hsa-mir-4695	-0.018777634	0.011237984	-1.906303439	0.059309498	1	-6.879251767	No
hsa-mir-1225	-0.019190643	0.054009537	-0.60298804	0.547800104	1	-8.499038172	No
hsa-mir-4701	-0.019344437	0.016175709	-1.326778288	0.187423183	1	-7.801256818	No
hsa-mir-4480	-0.019490248	0.020125772	-1.09769942	0.274814313	1	-8.077634068	No
hsa-mir-3934	-0.019553183	2.34430661	-0.119238101	0.905311618	1	-8.675006682	No
hsa-mir-6845	-0.019624321	0.035019173	-0.911566135	0.364058327	1	-8.264545404	No
hsa-mir-520a	-0.019633002	0.599242467	-0.157461964	0.875179285	1	-8.669671179	No
hsa-mir-3591	-0.019997192	0.053835787	-0.656574203	0.512872629	1	-8.465109734	No
hsa-mir-1224	-0.020043436	0.203642425	-0.264042346	0.792258152	1	-8.64701443	No
hsa-mir-2278	-0.020099433	0.119508922	-0.483534141	0.629710374	1	-8.564341011	No
hsa-mir-6866	-0.020137372	0.028331856	-0.946943215	0.345813897	1	-8.231638694	No
hsa-mir-615	-0.020226854	1.536378804	-0.106705824	0.915223344	1	-8.676435213	No
hsa-mir-7973-1	-0.020483888	0.009862613	-1.338041197	0.183736342	1	-7.786361865	No
hsa-mir-6857	-0.020501929	0.02243272	-1.405704362	0.162726057	1	-7.694320282	No
hsa-mir-3136	-0.020523682	0.528948781	-0.240164622	0.810664854	1	-8.653085328	No
hsa-mir-6729	-0.020706466	0.022927044	-1.197062751	0.233943021	1	-7.963996509	No
hsa-mir-4505	-0.021080851	0.077662422	-0.609042013	0.543795125	1	-8.49534867	No
hsa-mir-6750	-0.021121276	0.051705928	-0.807145357	0.421383827	1	-8.354471281	No
hsa-mir-5695	-0.021240558	0.08766406	-0.506123588	0.613817218	1	-8.553087125	No
hsa-mir-6765	-0.021529456	0.052959895	-0.579156209	0.563708213	1	-8.513206354	No
hsa-let-7i	-0.021838507	9.254304243	-0.205399274	0.837652739	1	-8.660897359	No
hsa-mir-6810	-0.021904432	0.077579979	-0.623536859	0.534266543	1	-8.486366299	No
hsa-mir-4658	-0.021926579	0.372336199	-0.265146202	0.791409965	1	-8.646719888	No
hsa-mir-6782	-0.021929686	0.033099642	-0.957194915	0.3406393	1	-8.221872634	No
hsa-mir-7704	-0.021976266	0.010581165	-1.652232762	0.101435972	1	-7.322182222	No
hsa-mir-6791	-0.022063896	0.028137242	-1.152003447	0.251902166	1	-8.016718445	No
hsa-mir-3918	-0.022092054	0.057527935	-0.784386243	0.434556783	1	-8.372639106	No
hsa-mir-708	-0.022093941	8.21802111	-0.125528339	0.900342228	1	-8.674229954	No
hsa-mir-1276	-0.02215588	0.323533743	-0.326318318	0.744824664	1	-8.628479562	No
hsa-mir-548l	-0.022249792	0.146622192	-0.533915787	0.594513798	1	-8.5385399	No
hsa-mir-484	-0.022768079	6.134879989	-0.176497715	0.860238538	1	-8.666464459	No
hsa-mir-1913	-0.022829202	0.033559457	-1.268308752	0.207456465	1	-7.876621452	No
hsa-mir-6747	-0.023215816	0.180586467	-0.499213497	0.618659885	1	-8.556583967	No
hsa-mir-650	-0.023256196	0.011197428	-2.093894848	0.038645814	1	-6.51438419	No
hsa-mir-2115	-0.023440468	0.373125365	-0.237151642	0.812995275	1	-8.653810567	No
hsa-mir-6894	-0.023648628	0.116095364	-0.588758521	0.557271428	1	-8.507565983	No
hsa-mir-4782	-0.023742026	0.059504344	-0.843969228	0.400580584	1	-8.323989381	No
hsa-mir-6738	-0.023990596	0.034972013	-1.225626022	0.223046068	1	-7.929556406	No
hsa-mir-4739	-0.024534319	0.090337475	-0.538355831	0.59145615	1	-8.536144208	No
hsa-mir-1915	-0.024708766	0.070403158	-0.8388674	0.403424895	1	-8.328292637	No
hsa-mir-3121	-0.024754879	0.022194086	-1.309401155	0.193219716	1	-7.823998688	No
hsa-mir-4750	-0.024915912	0.025187063	-1.367035577	0.174496171	1	-7.747457668	No
hsa-mir-6787	-0.024919508	0.050095275	-1.048987868	0.296561171	1	-8.129829202	No
hsa-mir-6826	-0.025093134	0.054900503	-0.825253899	0.411074345	1	-8.339649219	No
hsa-mir-154	-0.025187634	2.677672401	-0.128594819	0.897921082	1	-8.67383683	No
hsa-mir-4723	-0.025234997	0.057402421	-0.895179543	0.372712267	1	-8.279369784	No
hsa-mir-4734	-0.025293623	0.046608004	-0.91305181	0.363280074	1	-8.263188275	No
hsa-mir-605	-0.025391857	0.240485182	-0.348977052	0.727796361	1	-8.620767424	No
hsa-mir-548at	-0.025500076	0.047199418	-1.049410081	0.296367794	1	-8.129386759	No
hsa-mir-1277	-0.025751078	1.20832958	-0.179651708	0.857767778	1	-8.665897861	No
hsa-mir-6771	-0.025854196	0.034271093	-1.265958293	0.208293544	1	-7.879582244	No
hsa-mir-4470	-0.026160746	0.139717611	-0.626385271	0.53240416	1	-8.484576498	No
hsa-mir-4536-2	-0.02620132	0.117521399	-0.706213037	0.481599579	1	-8.431126371	No
hsa-mir-6823	-0.026260184	0.051144388	-1.009452259	0.315048465	1	-8.170485864	No
hsa-mir-371b	-0.026297558	0.086276863	-0.715159265	0.476077355	1	-8.424740779	No
hsa-mir-6878	-0.026461657	0.023607333	-1.581784929	0.116667545	1	-7.434375645	No
hsa-mir-600	-0.026544583	0.04438319	-1.092326692	0.277157277	1	-8.083504716	No
hsa-mir-647	-0.026563954	0.012790052	-1.889952672	0.061486388	1	-6.909544224	No
hsa-mir-6721	-0.026579958	0.059958439	-1.047901025	0.297059347	1	-8.130967321	No
hsa-mir-4769	-0.02682948	0.012917898	-2.003358577	0.047681739	1	-6.694440742	No
hsa-mir-6789	-0.027061283	0.03360922	-1.131599385	0.260347502	1	-8.03994347	No
hsa-mir-4646	-0.027100199	0.074558034	-0.902541277	0.368808579	1	-8.272742639	No
hsa-mir-6848	-0.02710037	0.015713788	-2.217864685	0.028690004	1	-6.255986046	No
hsa-mir-3158-2	-0.027440511	0.180638238	-0.592736497	0.554615516	1	-8.505202337	No
hsa-mir-4433a	-0.027691496	0.067707889	-0.707930195	0.480536897	1	-8.429906882	No
hsa-mir-433	-0.02771643	0.785952766	-0.214132984	0.830853284	1	-8.659049386	No
hsa-mir-198	-0.027778362	0.037761296	-1.286505379	0.201059638	1	-7.853519548	No
hsa-mir-4539	-0.028320306	0.013635703	-1.660090736	0.099841392	1	-7.309379717	No
hsa-mir-4773-2	-0.028364289	0.139320423	-0.636799571	0.525623443	1	-8.477963748	No
hsa-mir-196a-1	-0.028377832	4.499288834	-0.075588081	0.939888795	1	-8.679297127	No
hsa-mir-3074	-0.028469239	2.252233748	-0.18479916	0.853738438	1	-8.664951609	No
hsa-mir-572	-0.028628216	0.050544019	-0.997827604	0.320627398	1	-8.182148716	No
hsa-mir-4653	-0.028639055	0.042816268	-1.03600526	0.302549096	1	-8.143348738	No
hsa-mir-6890	-0.028683778	0.017523906	-1.450884348	0.149754632	1	-7.630427659	No
hsa-mir-6511b-2	-0.028737671	0.762341914	-0.293768469	0.769507243	1	-8.638654205	No
hsa-mir-5693	-0.028860919	0.024484161	-1.473972689	0.143442219	1	-7.597026577	No
hsa-mir-4645	-0.029223788	0.363770395	-0.401196242	0.689080431	1	-8.601028386	No
hsa-mir-3177	-0.029320191	0.115231972	-0.764369533	0.446339338	1	-8.388193187	No
hsa-mir-1244-2	-0.029339965	0.01412665	-2.325608017	0.021936512	1	-6.02042789	No
hsa-mir-6783	-0.029365864	0.491089832	-0.368763053	0.713037274	1	-8.613610763	No
hsa-mir-4492	-0.029426336	0.172088558	-0.51054299	0.610728969	1	-8.550825612	No
hsa-mir-141	-0.029451536	10.49710066	-0.138347851	0.89022707	1	-8.672523433	No
hsa-mir-3937	-0.029508114	0.01420761	-1.865185857	0.064911275	1	-6.954963833	No
hsa-mir-3192	-0.029675524	0.0983581	-0.925538746	0.356780726	1	-8.251695779	No
hsa-mir-6132	-0.030067288	0.068248425	-0.766434643	0.445115271	1	-8.386606878	No
hsa-mir-6807	-0.03018935	0.170443178	-0.653114171	0.515091825	1	-8.467386989	No
hsa-mir-4706	-0.030240209	0.014560101	-2.070488197	0.040827783	1	-6.561639018	No
hsa-mir-6813	-0.03096875	0.118534595	-0.670811287	0.503794679	1	-8.455613883	No
hsa-mir-4665	-0.031179844	0.288167436	-0.471069034	0.638556066	1	-8.570332029	No
hsa-mir-7978	-0.03123569	0.015039406	-2.049714261	0.0428522	1	-6.603168153	No
hsa-mir-6751	-0.031292323	0.086241397	-1.013409951	0.313163929	1	-8.166484927	No
hsa-mir-616	-0.031398293	1.699652578	-0.197483298	0.84382622	1	-8.662505886	No
hsa-mir-6125	-0.032084155	0.413558341	-0.377505128	0.706550403	1	-8.610323365	No
hsa-mir-6501	-0.032690145	0.452490167	-0.376134918	0.707565725	1	-8.610843699	No
hsa-mir-642b	-0.03277704	0.050381928	-1.151969743	0.251915954	1	-8.016757142	No
hsa-mir-7976	-0.032876726	0.172944182	-0.628052771	0.531315443	1	-8.483524965	No
hsa-mir-3137	-0.033156085	0.15486997	-0.614369773	0.540282833	1	-8.492071469	No
hsa-mir-3689a	-0.033286311	0.04349315	-0.553765171	0.580901745	1	-8.527676814	No
hsa-mir-382	-0.033387558	4.346901352	-0.168320553	0.866650727	1	-8.66788673	No
hsa-mir-6817	-0.0340757	0.051455011	-1.239937091	0.217726961	1	-7.912003999	No
hsa-mir-126	-0.034569167	10.9538092	-0.224733099	0.822618043	1	-8.656703229	No
hsa-mir-2114	-0.034873594	0.173516312	-0.680557386	0.497630247	1	-8.448996972	No
hsa-mir-362	-0.035081891	3.411597985	-0.199119369	0.842549476	1	-8.662178614	No
hsa-mir-6780a	-0.035345	0.017017963	-2.493500794	0.01418943	0.988875513	-5.633350229	No
hsa-mir-4684	-0.035346812	0.072219323	-1.053796416	0.294363882	1	-8.12477993	No
hsa-mir-3159	-0.035682724	0.020893769	-2.351931747	0.020516804	1	-5.961340798	No
hsa-mir-6087	-0.036625912	0.090369487	-0.954045635	0.342223535	1	-8.224883728	No
hsa-mir-6825	-0.036656739	0.058913932	-1.21671602	0.226404998	1	-7.94038439	No
hsa-mir-6731	-0.036672379	0.287742821	-0.624457685	0.533664112	1	-8.485788583	No
hsa-mir-1179	-0.036743397	0.143912854	-0.77126457	0.442259986	1	-8.382880252	No
hsa-mir-6726	-0.037081176	0.147075977	-0.900660724	0.369803314	1	-8.274440626	No
hsa-mir-4787	-0.037150163	0.355985422	-0.455625615	0.649587935	1	-8.577538376	No
hsa-mir-501	-0.037310381	5.29445838	-0.264053967	0.792249222	1	-8.647011336	No
hsa-mir-6796	-0.03744457	0.047359882	-1.51029245	0.133933672	1	-7.543460285	No
hsa-mir-765	-0.037944739	0.14268672	-0.921682605	0.358779841	1	-8.25526122	No
hsa-mir-7-3	-0.038034849	1.038953147	-0.252729466	0.800965006	1	-8.649962315	No
hsa-mir-548s	-0.038365219	0.240549623	-0.637944078	0.524880999	1	-8.477230423	No
hsa-mir-16-2	-0.038676538	8.269671575	-0.256011183	0.798436627	1	-8.649120446	No
hsa-mir-4743	-0.038820093	0.060320309	-1.265139625	0.208585683	1	-7.880612242	No
hsa-mir-1294	-0.039262581	0.278048127	-0.667862465	0.505667839	1	-8.457597275	No
hsa-mir-6839	-0.03959558	0.108865805	-0.850514469	0.396949506	1	-8.318430945	No
hsa-mir-1256	-0.040231489	0.117832358	-0.979674024	0.329469905	1	-8.200096704	No
hsa-mir-4691	-0.040934854	0.152523478	-0.832495209	0.406994622	1	-8.333631244	No
hsa-mir-6781	-0.040996104	0.201072278	-0.807285464	0.421303476	1	-8.354357849	No
hsa-mir-6818	-0.041478567	0.188326824	-0.786578868	0.433277287	1	-8.370911161	No
hsa-mir-320c-1	-0.041583253	0.540396096	-0.477745986	0.633811265	1	-8.567142307	No
hsa-mir-490	-0.041631203	0.057084478	-1.465991562	0.145600452	1	-7.60862987	No
hsa-mir-6885	-0.04172243	0.106555342	-1.186382853	0.238114161	1	-7.976670749	No
hsa-mir-4725	-0.041728714	0.170641265	-0.77870464	0.437882534	1	-8.377094426	No
hsa-mir-99b	-0.041778511	13.86434853	-0.316010112	0.752614049	1	-8.631817131	No
hsa-mir-4632	-0.042283642	0.185226498	-0.922924613	0.358135177	1	-8.254114442	No
hsa-mir-346	-0.04238069	0.167306575	-0.696755598	0.487475588	1	-8.43779026	No
hsa-mir-3689b	-0.043580083	0.03908048	-0.795768546	0.427938792	1	-8.363617183	No
hsa-mir-3911	-0.043648876	0.223481529	-0.716480329	0.475264896	1	-8.42379109	No
hsa-mir-548ay	-0.044156083	0.044748903	-1.928422397	0.056468181	1	-6.837885166	No
hsa-mir-6511b-1	-0.044484484	0.831604577	-0.4767441	0.634522262	1	-8.56762378	No
hsa-mir-138-2	-0.044609528	0.872941689	-0.321780078	0.748250773	1	-8.629962117	No
hsa-mir-92a-2	-0.045374558	12.53795489	-0.310756832	0.75659359	1	-8.633476898	No
hsa-mir-511	-0.045412657	3.585661236	-0.232302315	0.816749558	1	-8.654958617	No
hsa-mir-6883	-0.045443101	0.044365723	-2.131764126	0.035328416	1	-6.436896478	No
hsa-mir-548o-2	-0.04638138	0.384758076	-0.694857144	0.488659831	1	-8.439117217	No
hsa-mir-374a	-0.046511668	9.884314583	-0.372427368	0.710315651	1	-8.612242173	No
hsa-mir-523	-0.046865854	0.105175237	-1.109037254	0.269915165	1	-8.065153104	No
hsa-mir-22	-0.046984545	16.60666737	-0.534225508	0.59430027	1	-8.538373425	No
hsa-mir-4785	-0.047317066	0.175809238	-0.770726918	0.4425773	1	-8.383296233	No
hsa-mir-4738	-0.047332836	0.189643025	-0.899298682	0.370524833	1	-8.275668261	No
hsa-mir-4420	-0.047628298	0.027037772	-2.262828935	0.025677345	1	-6.158914223	No
hsa-mir-4800	-0.047734192	0.104300976	-1.216795203	0.226374987	1	-7.9402885	No
hsa-mir-6855	-0.048212061	0.101028274	-1.267892263	0.20760461	1	-7.877146476	No
hsa-mir-4690	-0.048367962	0.151868015	-0.991689433	0.323599503	1	-8.188253571	No
hsa-mir-6827	-0.048519325	0.047528924	-1.400339323	0.164321826	1	-7.70177812	No
hsa-mir-3653	-0.048564046	2.50308151	-0.219487795	0.826690709	1	-8.657878341	No
hsa-mir-588	-0.048949305	0.092260191	-1.011779123	0.313939567	1	-8.168135435	No
hsa-mir-3689e	-0.049700221	0.031218321	-0.898454924	0.370972244	1	-8.276427838	No
hsa-mir-219b	-0.049743252	0.542955114	-0.570586192	0.569483528	1	-8.51816252	No
hsa-mir-6837	-0.04993411	1.128522891	-0.490906364	0.624503905	1	-8.560724444	No
hsa-mir-342	-0.050835522	7.378944975	-0.291640862	0.771129198	1	-8.639282137	No
hsa-mir-4425	-0.051215647	0.079550122	-1.604584215	0.111550298	1	-7.39857557	No
hsa-mir-1226	-0.05142908	0.764865194	-0.528439211	0.598295314	1	-8.541467685	No
hsa-mir-660	-0.051915968	5.36669095	-0.360672017	0.71905988	1	-8.616584887	No
hsa-mir-6732	-0.052402882	0.071575205	-1.645981201	0.102719207	1	-7.33232628	No
hsa-mir-770	-0.05242889	0.061763986	-2.04249095	0.043575994	1	-6.617517609	No
hsa-mir-518f	-0.052614302	0.287792949	-0.666906114	0.506276133	1	-8.458238661	No
hsa-mir-4638	-0.052620999	0.797867156	-0.498706015	0.6190162	1	-8.556838892	No
hsa-mir-431	-0.053235001	3.261922236	-0.249060717	0.803794076	1	-8.650890628	No
hsa-mir-6744	-0.05334469	0.035443054	-1.329223739	0.186618008	1	-7.798033112	No
hsa-mir-1250	-0.053515542	0.116972489	-1.371651733	0.173058103	1	-7.741189464	No
hsa-mir-505	-0.05473767	5.144642231	-0.375555729	0.707995061	1	-8.611063078	No
hsa-mir-517a	-0.055216458	0.732548505	-0.34953408	0.727379419	1	-8.62057133	No
hsa-mir-92a-1	-0.055235533	12.64784023	-0.374090037	0.709081958	1	-8.61161673	No
hsa-mir-6769a	-0.055425673	0.068298191	-1.873771234	0.063706394	1	-6.939282699	No
hsa-mir-6797	-0.055847198	0.24093045	-0.99947789	0.319831425	1	-8.180501082	No
hsa-mir-1197	-0.056452844	0.209193146	-0.859339601	0.392085623	1	-8.310869293	No
hsa-mir-138-1	-0.056466598	1.146009283	-0.336794307	0.736935521	1	-8.624978138	No
hsa-mir-4768	-0.056588566	0.13235658	-1.394662067	0.16602345	1	-7.709640032	No
hsa-mir-454	-0.056672126	3.548534356	-0.370109581	0.712036725	1	-8.613109415	No
hsa-mir-541	-0.057010731	0.640298529	-0.501123192	0.617319857	1	-8.555622353	No
hsa-mir-5702	-0.05706829	0.061573167	-2.021869801	0.045700162	1	-6.658224659	No
hsa-mir-548ba	-0.057659116	0.04183847	-1.90623939	0.059317897	1	-6.879370904	No
hsa-mir-1234	-0.058037872	0.097040352	-1.590020763	0.114797868	1	-7.421499865	No
hsa-mir-548aq	-0.058140338	0.0838677	-1.518818967	0.131774709	1	-7.530703838	No
hsa-mir-4742	-0.058199501	0.565404813	-0.717724673	0.474500328	1	-8.422894967	No
hsa-mir-147b	-0.058376226	0.879791852	-0.441742314	0.659572396	1	-8.583812498	No
hsa-mir-517b	-0.058492726	0.730849699	-0.369722605	0.712324219	1	-8.613253684	No
hsa-mir-4775	-0.058774161	0.284891848	-0.963129006	0.337667142	1	-8.21617242	No
hsa-mir-6733	-0.059579183	0.370002889	-0.818089017	0.415135148	1	-8.345552588	No
hsa-mir-4511	-0.059598378	0.077164167	-1.813042829	0.072645229	1	-7.048751469	No
hsa-mir-376b	-0.060635115	1.361270058	-0.387600618	0.699086092	1	-8.606431455	No
hsa-mir-26b	-0.060711068	9.07428267	-0.466932406	0.641503216	1	-8.572285756	No
hsa-mir-4717	-0.061528264	0.088801124	-1.679475599	0.095994325	1	-7.277550661	No
hsa-mir-1914	-0.061622059	0.094877795	-1.812504987	0.072728825	1	-7.049705852	No
hsa-mir-4777	-0.061982165	0.406698556	-0.904008963	0.368033408	1	-8.271415015	No
hsa-mir-148a	-0.062202246	14.31752647	-0.335390821	0.737990835	1	-8.625453634	No
hsa-mir-498	-0.062402899	0.100410057	-1.207995336	0.229727852	1	-7.950907893	No
hsa-mir-3689f	-0.062545137	0.054322635	-0.762690276	0.447336128	1	-8.389479985	No
hsa-mir-4788	-0.065677162	0.696485716	-0.542550504	0.588574227	1	-8.533862783	No
hsa-mir-876	-0.065765636	0.152849937	-1.030334998	0.305189789	1	-8.149201739	No
hsa-mir-30c-2	-0.066147254	7.613283086	-0.423868887	0.672517337	1	-8.591605006	No
hsa-mir-6820	-0.066326033	0.465731745	-0.777640895	0.438506848	1	-8.37792502	No
hsa-mir-6856	-0.066579649	0.095371631	-1.382584821	0.169687986	1	-7.726262257	No
hsa-mir-512-1	-0.066802451	0.522991632	-0.523872624	0.601456933	1	-8.54388603	No
hsa-mir-519b	-0.067462662	0.121596598	-1.296940661	0.197457695	1	-7.840127302	No
hsa-mir-3615	-0.069156092	2.749655878	-0.43848067	0.661927108	1	-8.585258437	No
hsa-mir-1229	-0.069226434	0.389260918	-0.885293377	0.377995251	1	-8.288185343	No
hsa-mir-3173	-0.070298183	0.635401571	-0.932017844	0.353437868	1	-8.245672137	No
hsa-mir-4763	-0.070529241	0.183068533	-1.44137096	0.152417307	1	-7.644042899	No
hsa-mir-548a-3	-0.070968162	0.066926493	-2.250588148	0.026468694	1	-6.185515975	No
hsa-mir-6814	-0.072247719	0.169540114	-1.25000399	0.214041128	1	-7.899538439	No
hsa-mir-153-2	-0.072324746	3.117949058	-0.343752652	0.731710845	1	-8.622591411	No
hsa-mir-556	-0.072377553	0.253414507	-0.894311671	0.373174176	1	-8.280147532	No
hsa-mir-590	-0.072957791	4.358408033	-0.553967119	0.580764018	1	-8.527564267	No
hsa-mir-210	-0.073817106	9.878170419	-0.269608603	0.787983685	1	-8.645516675	No
hsa-mir-6884	-0.073960328	0.092721862	-2.160451517	0.03298218	1	-6.377348178	No
hsa-mir-299	-0.074179501	2.675500304	-0.35785957	0.721157514	1	-8.617603278	No
hsa-mir-512-2	-0.074498619	0.576751161	-0.561264497	0.575797735	1	-8.52347001	No
hsa-mir-4520-1	-0.074569345	0.100987993	-1.888435726	0.061691708	1	-6.912342248	No
hsa-mir-181d	-0.074808578	3.566506404	-0.51379389	0.608461732	1	-8.549149558	No
hsa-mir-377	-0.075756026	2.091944836	-0.420988428	0.674612898	1	-8.59283083	No
hsa-mir-3659	-0.075864675	0.174180014	-1.702045335	0.09166773	1	-7.240050862	No
hsa-mir-4660	-0.07600652	0.580165346	-0.898071584	0.371175626	1	-8.2767727	No
hsa-mir-1284	-0.078311598	0.281731651	-1.369396342	0.173759597	1	-7.744254572	No
hsa-mir-96	-0.078536358	4.045165698	-0.369181361	0.712726393	1	-8.613455211	No
hsa-mir-6746	-0.078813728	0.076283475	-2.325956915	0.021917142	1	-6.019648668	No
hsa-mir-4724	-0.078909455	0.376835562	-0.984834532	0.326940101	1	-8.195027554	No
hsa-mir-186	-0.079366335	7.823744562	-0.6870955	0.493517808	1	-8.44450503	No
hsa-mir-6499	-0.080930947	3.029050929	-0.420028611	0.675311744	1	-8.593237445	No
hsa-mir-518c	-0.081923025	0.501767454	-0.604412046	0.54685673	1	-8.498173626	No
hsa-mir-4449	-0.083424184	0.751384626	-0.516457526	0.606606903	1	-8.547768389	No
hsa-mir-7110	-0.083894752	0.165307554	-1.774116488	0.078905024	1	-7.117136525	No
hsa-mir-516b-2	-0.084760613	0.249789434	-1.112248354	0.268538736	1	-8.061595473	No
hsa-mir-6793	-0.084823947	0.298701113	-1.339499096	0.183263118	1	-7.784424925	No
hsa-mir-570	-0.085158716	0.648623211	-0.820933294	0.413520242	1	-8.343215184	No
hsa-mir-6735	-0.085741491	0.169135562	-1.568469304	0.119741646	1	-7.455058113	No
hsa-mir-944	-0.086754305	7.443353671	-0.371575627	0.710947939	1	-8.612561496	No
hsa-mir-4707	-0.086874391	0.434564517	-0.959125256	0.339670606	1	-8.220022172	No
hsa-mir-7850	-0.087283462	0.293632636	-1.065564388	0.289033239	1	-8.112327452	No
hsa-mir-146a	-0.088492221	7.327576908	-0.433276036	0.665691569	1	-8.587543623	No
hsa-mir-636	-0.08942286	0.385197126	-1.199885562	0.232849371	1	-7.960628098	No
hsa-mir-6860	-0.090787353	0.080105131	-2.475680783	0.014875814	0.988875513	-5.675577934	No
hsa-mir-93	-0.091411965	12.49740908	-0.461368341	0.645476393	1	-8.574886593	No
hsa-mir-515-2	-0.091741923	0.144207516	-1.48543229	0.140386972	1	-7.580260401	No
hsa-mir-494	-0.093011984	1.379717305	-0.602818406	0.547912537	1	-8.499141026	No
hsa-mir-145	-0.094246292	9.522990309	-0.498701197	0.619019583	1	-8.556841311	No
hsa-mir-515-1	-0.094344606	0.152904922	-1.337048108	0.184059218	1	-7.787680099	No
hsa-mir-129-2	-0.095278205	1.19630903	-0.471468199	0.638271985	1	-8.570142595	No
hsa-mir-34c	-0.095592492	4.596580516	-0.423455921	0.672817615	1	-8.591781262	No
hsa-mir-30c-1	-0.097521927	7.499124593	-0.593309071	0.554233753	1	-8.504860821	No
hsa-mir-518b	-0.0993621	0.727659256	-0.669255894	0.504782237	1	-8.456661127	No
hsa-mir-369	-0.100782661	3.368809003	-0.507878361	0.612590158	1	-8.552191508	No
hsa-mir-491	-0.101584484	1.434760066	-0.834128971	0.406077565	1	-8.332266312	No
hsa-mir-425	-0.103391798	7.834051417	-0.473526946	0.636807655	1	-8.569163031	No
hsa-mir-1910	-0.103503568	1.111697908	-0.671569029	0.503313944	1	-8.455102822	No
hsa-mir-374b	-0.104548397	5.703547046	-0.856678278	0.393548509	1	-8.313157706	No
hsa-mir-519c	-0.105202978	0.161742507	-1.823750562	0.07099746	1	-7.029695578	No
hsa-mir-3920	-0.105585183	0.213267672	-1.849825621	0.067114512	1	-6.982850848	No
hsa-mir-200c	-0.105589883	13.04602569	-0.568035513	0.57120794	1	-8.519623434	No
hsa-mir-516a-2	-0.105607004	0.639080225	-0.574379715	0.56692355	1	-8.515977728	No
hsa-mir-500a	-0.106770142	7.71594065	-0.754131202	0.452436605	1	-8.395995215	No
hsa-mir-520g	-0.108353857	0.307602999	-1.168699976	0.245136968	1	-7.997412427	No
hsa-mir-525	-0.109305392	0.357199784	-0.977347551	0.330614592	1	-8.202373437	No
hsa-mir-1976	-0.109411948	3.382402816	-0.945592279	0.346499557	1	-8.232917923	No
hsa-mir-520d	-0.109577961	0.222910335	-1.488977156	0.139452224	1	-7.575048792	No
hsa-mir-7974	-0.11175689	0.809341631	-0.744829151	0.458017434	1	-8.402993506	No
hsa-mir-4674	-0.113194019	0.220005479	-1.692273925	0.09352099	1	-7.256344367	No
hsa-mir-18a	-0.113978752	4.671612976	-0.506434211	0.613599929	1	-8.552928811	No
hsa-mir-34a	-0.116151116	6.600921399	-0.717580265	0.474589021	1	-8.422999042	No
hsa-mir-612	-0.117270925	0.463785583	-0.97940596	0.329601667	1	-8.200359308	No
hsa-mir-339	-0.117506888	5.30888342	-0.728462731	0.467931029	1	-8.415097898	No
hsa-mir-1293	-0.118218727	3.430908608	-0.378443577	0.70585532	1	-8.609965902	No
hsa-mir-520f	-0.118679143	0.429327444	-0.957312764	0.340580109	1	-8.221759767	No
hsa-mir-214	-0.118988631	4.537893822	-0.539720972	0.590517517	1	-8.535403659	No
hsa-mir-1307	-0.119149008	10.61289948	-0.736842532	0.462840155	1	-8.408933562	No
hsa-mir-1301	-0.119774657	3.210847557	-0.793142771	0.42946019	1	-8.365709842	No
hsa-mir-7-2	-0.121498528	1.081251319	-0.795024663	0.428369481	1	-8.364210728	No
hsa-mir-4728	-0.126877626	0.580548427	-1.451544733	0.149571143	1	-7.629479343	No
hsa-mir-6854	-0.127971958	1.679057538	-0.895984376	0.372284231	1	-8.278647864	No
hsa-mir-889	-0.128756452	4.034145181	-0.683509305	0.495771218	1	-8.446974159	No
hsa-mir-191	-0.129192213	8.34110542	-0.844767368	0.400136722	1	-8.323313842	No
hsa-mir-452	-0.131366681	7.525593375	-0.575930329	0.565878765	1	-8.515080545	No
hsa-mir-7156	-0.13171218	0.258438545	-1.726746752	0.087116039	1	-7.198466185	No
hsa-mir-375	-0.132337478	7.757620977	-0.311381129	0.756120318	1	-8.633281106	No
hsa-mir-4758	-0.132819303	0.301257562	-2.015629773	0.046360132	1	-6.670467375	No
hsa-mir-7705	-0.133045443	1.162538717	-0.984932224	0.326892334	1	-8.19493134	No
hsa-mir-516b-1	-0.133453472	0.261743426	-1.627694826	0.106548091	1	-7.361788676	No
hsa-mir-129-1	-0.133999622	1.261948292	-0.667107507	0.506148003	1	-8.458103671	No
hsa-mir-1254-1	-0.134913144	0.494168662	-1.342112596	0.182417088	1	-7.78094757	No
hsa-mir-6892	-0.135057786	1.384843584	-1.01064707	0.314478736	1	-8.169279616	No
hsa-mir-6891	-0.135234525	0.49006661	-1.468218522	0.144995723	1	-7.605398307	No
hsa-mir-4762	-0.136954657	0.384144439	-1.891551829	0.061270562	1	-6.906592287	No
hsa-mir-323b	-0.13697036	1.899059559	-0.622638616	0.534854534	1	-8.486929031	No
hsa-mir-7844	-0.137131113	0.357769488	-1.708060465	0.090541852	1	-7.22997666	No
hsa-mir-520c	-0.137652541	0.246667491	-1.676356212	0.096605141	1	-7.282696218	No
hsa-mir-519d	-0.140641202	0.226965162	-1.929962851	0.056274653	1	-6.834987647	No
hsa-mir-361	-0.140662277	8.560114293	-1.480803374	0.141614922	1	-7.587047821	No
hsa-mir-887	-0.140721858	1.740872762	-0.899406038	0.370467931	1	-8.275571565	No
hsa-mir-28	-0.141046959	11.75391924	-1.370212357	0.173505544	1	-7.743146159	No
hsa-mir-6803	-0.144649398	0.267933093	-2.70307233	0.007999265	0.880858979	-5.116707272	No
hsa-mir-3607	-0.147912575	4.271352261	-0.487607219	0.626831524	1	-8.562349629	No
hsa-mir-3651	-0.150587684	1.360822641	-0.729321359	0.467407956	1	-8.414469486	No
hsa-mir-4657	-0.154598801	0.231573969	-2.737541654	0.007257277	0.880858979	-5.02824165	No
hsa-mir-329-1	-0.156458441	0.465699518	-1.702009736	0.091674427	1	-7.240110384	No
hsa-mir-125a	-0.157047793	8.64646614	-1.17645839	0.242037749	1	-7.988349319	No
hsa-mir-4772	-0.15801246	3.34717983	-0.748887608	0.455577732	1	-8.399950742	No
hsa-mir-671	-0.158977015	3.419664222	-1.218703042	0.225652769	1	-7.937976294	No
hsa-mir-624	-0.161280084	1.509383703	-1.360796853	0.176454072	1	-7.755896711	No
hsa-mir-187	-0.16448711	4.33369257	-0.427721942	0.669718233	1	-8.589952255	No
hsa-mir-182	-0.165859927	13.72362127	-0.725598116	0.469678522	1	-8.417189153	No
hsa-mir-539	-0.167042812	2.562827354	-0.766606852	0.445013284	1	-8.386474405	No
hsa-mir-618	-0.169939096	0.651831062	-1.56879743	0.119665127	1	-7.454550457	No
hsa-mir-19a	-0.172288576	5.071321003	-0.756185253	0.451209536	1	-8.39443829	No
hsa-mir-197	-0.172292374	8.214974258	-1.377782082	0.171162231	1	-7.732833636	No
hsa-mir-5000	-0.176711077	1.348054852	-1.562380489	0.121168609	1	-7.464459933	No
hsa-mir-3129	-0.178028719	0.699263662	-1.842415439	0.068199533	1	-6.996226959	No
hsa-mir-3662	-0.180917282	1.094066925	-0.997412773	0.320827688	1	-8.182562461	No
hsa-mir-130a	-0.181887629	6.463524991	-1.008413746	0.315544223	1	-8.171533181	No
hsa-mir-15a	-0.182060629	7.564614544	-1.414984623	0.159993775	1	-7.681355106	No
hsa-mir-19b-1	-0.187335363	6.35371706	-0.988619826	0.325092616	1	-8.191292647	No
hsa-mir-450b	-0.18876485	3.84527752	-1.132504846	0.259968563	1	-8.038921413	No
hsa-mir-500b	-0.191145044	2.61065852	-1.434675292	0.154313145	1	-7.653573865	No
hsa-mir-576	-0.192538863	3.715226096	-1.292294193	0.199055557	1	-7.846103352	No
hsa-mir-29b-2	-0.194662164	7.871396547	-1.057298538	0.292770555	1	-8.121088254	No
hsa-mir-221	-0.197116932	8.618190886	-1.346337463	0.181055649	1	-7.775312376	No
hsa-mir-486-2	-0.19735892	6.230306094	-0.74368299	0.458707781	1	-8.40384986	No
hsa-mir-2355	-0.199272487	6.493843425	-0.952649924	0.342927169	1	-8.226215078	No
hsa-mir-222	-0.199984317	6.994688331	-1.224062445	0.223632881	1	-7.931462118	No
hsa-mir-20a	-0.202911846	8.709569682	-0.927873891	0.355573599	1	-8.249529552	No
hsa-mir-133b	-0.203327279	3.78406299	-0.350702891	0.726504818	1	-8.620158853	No
hsa-mir-582	-0.204634902	8.044823196	-0.994469842	0.32225098	1	-8.185492835	No
hsa-mir-1245a	-0.207063984	2.014999132	-1.095717688	0.275676915	1	-8.079802736	No
hsa-mir-205	-0.207440307	13.57523122	-1.091326198	0.277595097	1	-8.08459482	No
hsa-mir-29b-1	-0.207829776	7.839908108	-1.117617296	0.266248291	1	-8.055624688	No
hsa-mir-584	-0.211590964	7.146274853	-0.775579597	0.439718103	1	-8.379531329	No
hsa-mir-495	-0.212820107	2.701680767	-1.038940997	0.30118797	1	-8.140306022	No
hsa-mir-153-1	-0.219398836	0.630301362	-2.309429581	0.022851452	1	-6.056444464	No
hsa-mir-365b	-0.219918286	6.156853652	-1.268655802	0.207333079	1	-7.876183833	No
hsa-mir-10b	-0.221259975	14.38201166	-1.73497286	0.085641924	1	-7.18449183	No
hsa-mir-486-1	-0.222528295	6.240624365	-0.835362968	0.405385733	1	-8.331233614	No
hsa-mir-181a-1	-0.224219546	9.63938709	-1.77337781	0.079027986	1	-7.118420705	No
hsa-mir-3922	-0.226714761	1.126428962	-2.0521423	0.04261123	1	-6.598334226	No
hsa-mir-196a-2	-0.230228988	4.616267077	-0.601333702	0.548897091	1	-8.500040016	No
hsa-mir-365a	-0.231315305	6.18746948	-1.333897937	0.185086227	1	-7.791855396	No
hsa-mir-19b-2	-0.2415859	6.145614339	-1.232022592	0.220657061	1	-7.921735541	No
hsa-mir-4433b	-0.245936399	0.280665086	-2.789152486	0.006262901	0.880858979	-4.893965583	No
hsa-mir-4732	-0.254778945	0.481599145	-2.688113404	0.008342198	0.880858979	-5.154795502	No
hsa-mir-10a	-0.255373002	11.02407059	-1.100451712	0.273619408	1	-8.0746158	No
hsa-mir-655	-0.255893379	1.83114113	-1.477191185	0.142578957	1	-7.592330284	No
hsa-mir-144	-0.258707162	7.032069216	-0.821302374	0.413310964	1	-8.342911289	No
hsa-mir-526b	-0.258785808	0.934359125	-1.39993836	0.164441566	1	-7.702334387	No
hsa-mir-34b	-0.267803344	2.3752062	-1.319225813	0.189926284	1	-7.811176575	No
hsa-mir-1-1	-0.268058979	5.013425086	-0.430969886	0.667362327	1	-8.588547485	No
hsa-mir-1-2	-0.278815011	5.08869982	-0.444675326	0.657457852	1	-8.582503129	No
hsa-mir-3690-1	-0.281603572	0.80735447	-2.303290591	0.023207333	1	-6.070051622	No
hsa-mir-146b	-0.289511121	9.636293464	-1.694177952	0.093157497	1	-7.253176436	No
hsa-mir-203a	-0.296764779	16.14956507	-0.847097511	0.3988426	1	-8.321338025	No
hsa-mir-542	-0.297716076	7.81354135	-2.085671889	0.039400628	1	-6.531040998	No
hsa-mir-5586	-0.309948227	1.740430348	-2.009936489	0.046969358	1	-6.681606813	No
hsa-mir-181b-1	-0.330944158	7.361063909	-2.294536593	0.023723246	1	-6.089398277	No
hsa-mir-181a-2	-0.33263014	10.6322153	-2.393382533	0.01844568	1	-5.867085706	No
hsa-mir-424	-0.336130195	6.740701361	-1.775452638	0.078683007	1	-7.11481237	No
hsa-mir-193b	-0.339567047	7.457498552	-1.663388143	0.099178333	1	-7.30399028	No
hsa-mir-4662a	-0.34870271	5.110805456	-1.484194561	0.140714498	1	-7.582077284	No
hsa-mir-224	-0.356584878	6.98369267	-1.375734141	0.171793815	1	-7.735629033	No
hsa-mir-223	-0.369037057	8.66790082	-1.452554452	0.149290927	1	-7.628028579	No
hsa-mir-3614	-0.395976006	2.818279197	-1.720977803	0.088162171	1	-7.208228904	No
hsa-mir-181b-2	-0.399823969	7.257559177	-2.646561997	0.009365858	0.880858979	-5.259623706	No
hsa-mir-450a-2	-0.422730734	2.400896827	-2.674459954	0.008666788	0.880858979	-5.189398674	No
hsa-mir-1269a	-0.431929111	3.043970165	-0.731857477	0.46586488	1	-8.412609071	No
hsa-mir-450a-1	-0.436677061	2.420419747	-2.661099625	0.008995449	0.880858979	-5.223109847	No
hsa-mir-133a-2	-0.439389121	4.720082527	-0.714156654	0.476694478	1	-8.425460379	No
hsa-mir-206	-0.445484176	7.703491046	-0.569883163	0.016995857	1	-8.518565833	Down
hsa-mir-133a-1	-0.460087064	4.896481182	-0.736808433	0.046286081	1	-8.408958787	Down
hsa-mir-451a	-0.484191704	9.125565568	-1.49389501	0.013816349	1	-7.567798907	Down
hsa-mir-338	-0.583098034	8.280351169	-3.07565416	0.002670088	0.880858979	-4.109720076	Down
hsa-mir-195	-0.625151791	3.445142774	-2.923730289	0.00422665	0.880858979	-4.533703214	Down
hsa-mir-181	-0.719821786	6.871238228	-1.803109624	0.034202072	1	-7.066334653	Down
hsa-mir-133	-0.857834814	2.272020898	-3.264897581	0.001473544	0.880858979	-3.556613946	Down
