# Supplementary material for: Exploration of differentially expressed mRNAs and miRNAs for pediatric acute myeloid leukemia
Source: Front Genet. 2022 Sep 6;13:865111. doi: 10.3389/fgene.2022.865111 (PMC9499657; doi:10.3389/fgene.2022.865111)
Supplement: Supplementary file 2 [file Table1.csv]

Genesymbol	FDR	P.Value	t	B	logFC	sig
ZC3H15	4.98E-17	1.26E-19	13.310296	34.34297	6.4388796	Up
BCLAF1	6.71E-16	1.98E-18	12.513341	31.63935	5.7391895	Up
PPIG	5.61E-07	1.78E-08	6.491525	9.06456	4.7620156	Up
DNTTIP2	4.94E-21	2.09E-24	16.764658	45.08687	4.6641814	Up
SRSF11	9.47E-12	6.80E-14	9.675086	21.35471	4.5369225	Up
KTN1	2.31E-18	1.95E-21	14.564928	38.42651	4.4160252	Up
UBE3A	2.36E-09	3.54E-11	8.069474	15.18352	4.3105438	Up
PRPF40A	1.25E-02	2.33E-03	3.179755	-2.30808	4.2515319	Up
TMED5	4.14E-10	5.08E-12	8.563822	17.1001	4.191484	Up
GNL2	1.09E-12	6.21E-15	10.304151	23.71513	4.0271758	Up
RBM6	7.22E-10	9.15E-12	8.413685	16.51909	3.8123501	Up
PRPF40B	2.33E-17	3.94E-20	13.654959	35.4858	3.7649952	Up
LUC7L3	6.93E-18	8.62E-21	14.110761	36.97265	3.703981	Up
ITGA4	7.46E-08	1.81E-09	7.072838	11.30869	3.6755051	Up
ZFR	2.79E-09	4.42E-11	8.013664	14.96663	3.6349651	Up
SMARCA5	1.54E-14	6.52E-17	11.534767	28.20461	3.592693	Up
TRAPPC8	2.39E-21	5.05E-25	17.245637	46.46185	3.5540276	Up
RPS6KB1	1.07E-10	1.04E-12	8.96961	18.66416	3.5058026	Up
SECISBP2L	1.43E-09	1.97E-11	8.218553	15.76247	3.4746725	Up
SMC4	8.15E-09	1.53E-10	7.698447	13.74057	3.4629464	Up
SFPQ	1.59E-18	1.01E-21	14.768157	39.06819	3.443338	Up
LUCM3	6.93E-18	8.78E-21	14.105277	36.95493	3.3966489	Up
HNRNPA3	2.14E-12	1.31E-14	10.106781	22.97892	3.3632557	Up
PNN	8.51E-15	3.41E-17	11.713609	28.84161	3.3529103	Up
EIF3E	1.33E-16	3.66E-19	12.999909	33.30012	3.3001899	Up
HNRNPDL	1.15E-10	1.14E-12	8.945407	18.57117	3.2940693	Up
RECQL	1.11E-07	2.87E-09	6.956508	10.85783	3.2918758	Up
SMURF2	6.52E-09	1.16E-10	7.769586	14.01737	3.2421691	Up
CD69	1.59E-04	1.25E-05	4.759118	2.66762	3.2196166	Up
DKFZP586I1420	5.12E-11	4.33E-13	9.195066	19.52839	3.2050043	Up
ZNF117	3.93E-07	1.19E-08	6.594542	9.46036	3.189698	Up
UBE3D	7.32E-18	1.08E-20	14.041864	36.74969	3.1856672	Up
COPS2	9.13E-16	2.89E-18	12.406049	31.26888	3.1426933	Up
SREK1	9.66E-16	3.26E-18	12.371815	31.15036	3.1074877	Up
ITSN2	3.20E-09	5.14E-11	7.975206	14.81712	3.1036671	Up
TRIM13	4.22E-09	7.14E-11	7.891982	14.4935	3.0523416	Up
RABGGTB	3.47E-08	7.48E-10	7.297122	12.17954	3.0447319	Up
ATP13A3	1.24E-04	9.22E-06	4.843877	2.96389	3.030799	Up
RB1CC1	7.06E-07	2.37E-08	6.417978	8.78262	2.9879419	Up
SMC3	2.73E-09	4.26E-11	8.022732	15.00187	2.9802048	Up
LARP7	9.47E-12	6.72E-14	9.678314	21.36693	2.9651723	Up
EVI2A	1.34E-04	1.02E-05	4.814656	2.86149	2.9489661	Up
TCERG1	2.21E-12	1.40E-14	10.089561	22.91449	2.9367468	Up
EXOSC8	3.08E-17	5.85E-20	13.537348	35.09763	2.9169971	Up
IFI16	4.30E-06	1.89E-07	5.882219	6.74903	2.900769	Up
ANKRD17	5.48E-05	3.58E-06	5.102694	3.88214	2.8986556	Up
LDLR	9.02E-04	9.28E-05	4.188145	0.73842	2.8980405	Up
NRIP1	8.82E-04	9.02E-05	4.196484	0.76568	2.8887479	Up
PTPRC	1.78E-09	2.55E-11	8.152656	15.50664	2.8881207	Up
AHR	7.36E-07	2.56E-08	6.397756	8.7052	2.8746763	Up
SLC25A36	4.98E-17	1.21E-19	13.32306	34.38558	2.8671563	Up
NKTR	3.18E-05	1.87E-06	5.277865	4.51424	2.8637781	Up
SNX2	4.14E-10	5.00E-12	8.567807	17.1155	2.8587745	Up
PPIP5K2	2.45E-12	1.61E-14	10.053119	22.77804	2.8425492	Up
MYB	2.88E-03	3.84E-04	3.761487	-0.61428	2.8331271	Up
CEBPZ	7.22E-13	3.81E-15	10.433664	24.19593	2.8302939	Up
TRIM24	1.50E-05	7.88E-07	5.507552	5.35452	2.7951928	Up
FUBP1	1.23E-08	2.36E-10	7.589055	13.31492	2.7861929	Up
RNF6	7.52E-15	2.70E-17	11.778533	29.07185	2.7441287	Up
KIAA1033	5.15E-11	4.57E-13	9.181113	19.47502	2.7360939	Up
ZMYM2	1.11E-11	8.18E-14	9.627101	21.17306	2.6848903	Up
YTHDF3	4.44E-07	1.38E-08	6.556403	9.31371	2.665992	Up
MIR3652	1.98E-10	2.09E-12	8.790815	17.97627	2.6656832	Up
GRIK1-AS2	9.65E-08	2.45E-09	6.996683	11.01346	2.6153464	Up
PSPH	9.17E-04	9.51E-05	4.181069	0.71532	2.6045926	Up
COMMD3-BMI1	1.08E-04	7.92E-06	4.885503	3.11022	2.6033827	Up
ING3	4.44E-07	1.37E-08	6.557571	9.31821	2.6008723	Up
SOX4	2.58E-03	3.34E-04	3.804109	-0.48303	2.5904559	Up
PPID	8.91E-06	4.39E-07	5.661851	5.92553	2.5722852	Up
	2.14E-01	9.85E-02	1.678108	-5.63202	2.5701345	N.S
GALNT1	2.41E-09	3.67E-11	8.060772	15.14971	2.5672854	Up
7-Mar	1.91E-10	1.98E-12	8.804729	18.02987	2.5514444	Up
TUBA1A	4.98E-08	1.13E-09	7.193354	11.77641	2.5428538	Up
CLK1	6.34E-06	2.96E-07	5.765171	6.31053	2.5293712	Up
CEP170P1	3.60E-05	2.16E-06	5.239244	4.37419	2.5277312	Up
RIF1	4.23E-11	3.49E-13	9.250916	19.74188	2.5204579	Up
GAA	1.38E-03	1.57E-04	4.032011	0.23368	2.5113198	Up
TCF25	8.27E-06	4.03E-07	5.683891	6.00749	2.5045326	Up
SPHAR	8.23E-06	4.00E-07	5.686175	6.01599	2.4855238	Up
UBE4B	5.43E-06	2.50E-07	5.809112	6.47486	2.481445	Up
UBR5	8.05E-07	2.84E-08	6.371595	8.60512	2.461048	Up
STXBP3	2.09E-10	2.30E-12	8.766489	17.88252	2.4599328	Up
PSIP1	8.94E-08	2.21E-09	7.02238	11.11305	2.4595417	Up
CMAHP	1.02E-03	1.09E-04	4.140289	0.58258	2.4533218	Up
ARID4B	3.54E-09	5.76E-11	7.946569	14.70578	2.4525708	Up
MTRR	6.12E-07	1.98E-08	6.464255	8.95996	2.4318391	Up
DLAT	2.91E-04	2.51E-05	4.563857	1.99427	2.4304784	Up
ZBTB11	2.66E-11	2.08E-13	9.384798	20.25262	2.4084995	Up
HSP90AA1	3.87E-10	4.57E-12	8.590447	17.20302	2.4063273	Up
ARID4A	6.53E-07	2.13E-08	6.445777	8.88913	2.389044	Up
RBM12	1.97E-05	1.09E-06	5.420584	5.03493	2.376834	Up
CEBPZ	5.99E-11	5.44E-13	9.13608	19.30265	2.3747894	Up
SSB	7.77E-15	2.95E-17	11.753723	28.98393	2.3552181	Up
LOC101930531	9.47E-12	6.61E-14	9.682503	21.38277	2.3528433	Up
TAX1BP1	6.49E-13	3.29E-15	10.472893	24.3412	2.3517675	Up
ARIH1	3.84E-07	1.14E-08	6.604282	9.49784	2.3438229	Up
HAT1	4.50E-08	1.01E-09	7.221436	11.88547	2.3374595	Up
ETS2	6.66E-03	1.06E-03	3.440472	-1.5724	2.3339544	Up
LRMP	8.67E-05	5.99E-06	4.962205	3.38125	2.3214877	Up
ELF1	3.75E-07	1.11E-08	6.612161	9.52816	2.3106897	Up
NAP1L1	7.76E-05	5.31E-06	4.995228	3.49847	2.3012958	Up
N4BP2L2	4.91E-05	3.14E-06	5.137753	4.008	2.285365	Up
RECQL	3.17E-17	6.69E-20	13.497538	34.96581	2.2792299	Up
SKIV2L2	6.58E-09	1.18E-10	7.764383	13.99713	2.2785419	Up
PDS5A	5.24E-05	3.38E-06	5.118197	3.93775	2.2635859	Up
PYROXD1	2.28E-09	3.38E-11	8.081903	15.23182	2.2632428	Up
TNFRSF25	9.02E-04	9.30E-05	4.187732	0.73707	2.2617505	Up
FAM91A1	2.37E-07	6.66E-09	6.742169	10.02917	2.2614566	Up
NSA2	1.85E-08	3.71E-10	7.474344	12.86864	2.2518007	Up
PIK3R1	3.76E-04	3.37E-05	4.480634	1.71138	2.2480653	Up
SFPQ	1.19E-07	3.09E-09	6.937502	10.78424	2.2410634	Up
MTMR6	4.48E-08	9.95E-10	7.22492	11.899	2.2258384	Up
DEK	1.38E-13	6.40E-16	10.912034	25.95534	2.2121762	Up
CRIP1	1.59E-02	3.16E-03	3.074917	-2.59235	2.209453	Up
RBM39	1.42E-10	1.44E-12	8.886402	18.34429	2.2086027	Up
TMEM87A	1.51E-07	4.04E-09	6.869216	10.52	2.2007396	Up
CEBPG	6.85E-07	2.26E-08	6.430269	8.8297	2.196171	Up
CLASRP	6.70E-09	1.23E-10	7.753676	13.95547	2.1895289	Up
EIF4G3	1.87E-05	1.03E-06	5.437596	5.09731	2.1800628	Up
CCNG1	7.35E-05	4.96E-06	5.013962	3.56512	2.1635076	Up
SYNCRIP	2.28E-08	4.67E-10	7.416502	12.64366	2.1440625	Up
ADD3	1.89E-03	2.32E-04	3.915626	-0.13542	2.1339401	Up
SMIM10L1	1.65E-09	2.30E-11	8.178795	15.60814	2.128626	Up
IPO5	1.70E-04	1.36E-05	4.736594	2.58929	2.1283181	Up
MICU2	1.84E-12	1.09E-14	10.155575	23.16131	2.1233319	Up
CD72	7.26E-04	7.21E-05	4.262111	0.9812	2.1183248	Up
PTPRC	1.99E-07	5.56E-09	6.788046	10.20628	2.1167246	Up
NPM1	1.94E-08	3.94E-10	7.459668	12.81155	2.1155437	Up
ITGB3BP	1.69E-04	1.35E-05	4.738917	2.59736	2.1113691	Up
PIK3C3	1.34E-05	6.95E-07	5.540809	5.47718	2.1097763	Up
PAPOLA	7.99E-07	2.80E-08	6.375186	8.61885	2.1041667	Up
CCT6A	2.10E-04	1.71E-05	4.67211	2.36596	2.10203	Up
CHD1	3.90E-07	1.17E-08	6.598514	9.47564	2.101424	Up
RSRC2	2.95E-08	6.18E-10	7.34544	12.36735	2.0920285	Up
OGT	1.46E-05	7.63E-07	5.515986	5.38561	2.0813811	Up
RASA1	3.17E-06	1.34E-07	5.971539	7.08521	2.0791567	Up
CBX3	1.85E-07	5.04E-09	6.813211	10.3035	2.0783373	Up
ELF2	2.95E-05	1.72E-06	5.30041	4.59617	2.0731643	Up
TOP2B	2.05E-10	2.21E-12	8.776443	17.92088	2.0696548	Up
TOMM20	1.83E-06	7.31E-08	6.128439	7.67872	2.0683701	Up
CD44	1.08E-03	1.18E-04	4.118611	0.51231	2.0671469	Up
CTR9	2.86E-04	2.46E-05	4.569543	2.01369	2.0603701	Up
ROCK1	1.70E-09	2.41E-11	8.167518	15.56435	2.0573475	Up
ZFC3H1	2.74E-06	1.14E-07	6.014173	7.24612	2.0562691	Up
OSBPL8	2.22E-05	1.25E-06	5.384229	4.90183	2.0511782	Up
EAPP	2.71E-06	1.11E-07	6.020137	7.26865	2.043727	Up
HSPA13	3.75E-05	2.27E-06	5.225236	4.32349	2.0406609	Up
MBNL1	6.70E-09	1.23E-10	7.754504	13.95869	2.0397634	Up
CLASP2	2.94E-05	1.70E-06	5.302961	4.60544	2.0372997	Up
TTC3P1	6.52E-06	3.06E-07	5.756578	6.27843	2.0325254	Up
KDM3A	1.83E-06	7.36E-08	6.126671	7.67201	2.0306744	Up
ATP2B1	1.06E-03	1.14E-04	4.127174	0.54004	2.025843	Up
NUCB2	3.66E-04	3.26E-05	4.49061	1.74516	2.0188793	Up
NMI	9.68E-10	1.27E-11	8.330545	16.1969	2.0112921	Up
GNAQ	1.71E-05	9.31E-07	5.463247	5.1915	2.0058831	Up
EIF3M	7.35E-11	6.83E-13	9.077558	19.07842	2.0049766	Up
NIPBL	7.33E-10	9.45E-12	8.405475	16.48728	2.0015786	Up
SMARCB1	1.39E-03	1.59E-04	4.028137	0.22129	1.9978454	Up
ZNF146	6.91E-06	3.27E-07	5.738905	6.21247	1.9908944	Up
RGPD6	1.24E-06	4.81E-08	6.236488	8.08946	1.9875349	Up
HNRNPDL	2.16E-10	2.42E-12	8.752669	17.82924	1.9866404	Up
PMS1	8.38E-03	1.42E-03	3.345302	-1.84557	1.9824675	Up
COPB1	9.75E-11	9.27E-13	8.999153	18.77762	1.9749647	Up
HMGN3	6.69E-06	3.15E-07	5.748468	6.24815	1.9720007	Up
SRSF5	1.45E-07	3.86E-09	6.880589	10.56399	1.9691596	Up
DDX3X	3.48E-06	1.51E-07	5.941141	6.97065	1.9678171	Up
EIF5	1.52E-07	4.10E-09	6.865645	10.50619	1.9632962	Up
ZZZ3	3.22E-10	3.75E-12	8.641346	17.39966	1.9545529	Up
GLUD1	6.39E-05	4.21E-06	5.058335	3.72338	1.9510433	Up
ITPR1	1.28E-04	9.67E-06	4.830681	2.91761	1.9380694	Up
ZNF292	5.34E-05	3.45E-06	5.11207	3.91577	1.9376562	Up
URI1	6.06E-07	1.95E-08	6.468317	8.97554	1.9364152	Up
PTPN12	2.56E-04	2.16E-05	4.606616	2.14059	1.9309641	Up
FAN1	1.16E-02	2.13E-03	3.208962	-2.22768	1.9307736	Up
PSME4	1.02E-07	2.60E-09	6.980904	10.95233	1.9296915	Up
MIR5047	1.12E-11	8.53E-14	9.61618	21.13169	1.9291136	Up
POLR2B	5.31E-07	1.67E-08	6.507349	9.12529	1.9227189	Up
DPY19L4	9.06E-03	1.56E-03	3.31269	-1.93797	1.9192716	Up
MTF2	4.91E-05	3.13E-06	5.138709	4.01144	1.9191342	Up
CCNC	8.59E-04	8.76E-05	4.205024	0.79362	1.9151538	Up
PSMA4	6.89E-07	2.29E-08	6.42718	8.81787	1.9108867	Up
PRKACB	2.28E-03	2.90E-04	3.847562	-0.3483	1.9099605	Up
DIMT1	4.22E-05	2.62E-06	5.186298	4.18282	1.9044024	Up
HIF1A	5.96E-03	9.28E-04	3.483105	-1.44837	1.9033285	Up
CLK1	2.86E-04	2.47E-05	4.569008	2.01186	1.8936954	Up
CGGBP1	1.63E-04	1.29E-05	4.749838	2.63533	1.8906451	Up
THUMPD1	7.29E-09	1.36E-10	7.729405	13.86103	1.8859896	Up
HNRNPA1	5.98E-07	1.91E-08	6.473606	8.99582	1.8859265	Up
SMARCE1	9.55E-07	3.43E-08	6.323172	8.42005	1.8766745	Up
TAF1C	5.84E-06	2.70E-07	5.788877	6.39914	1.8698782	Up
OTUD4	5.61E-09	9.71E-11	7.813997	14.19015	1.8645616	Up
FLT3	7.68E-02	2.44E-02	2.308161	-4.44586	1.8609972	N.S
ZEB2	1.71E-05	9.28E-07	5.464049	5.19445	1.8557817	Up
TIPARP	6.15E-03	9.61E-04	3.471704	-1.48164	1.8547084	Up
DNM1L	4.04E-06	1.77E-07	5.899519	6.81404	1.8546092	Up
CUL5	1.11E-06	4.23E-08	6.269349	8.21468	1.8428939	Up
ZNF148	1.51E-08	2.97E-10	7.53083	13.08838	1.8421573	Up
TAB2	6.54E-04	6.27E-05	4.302432	1.1145	1.8405877	Up
SF3B1	8.94E-08	2.20E-09	7.023794	11.11853	1.8394108	Up
UQCRB	5.33E-09	9.12E-11	7.83001	14.25244	1.8368845	Up
MIR4738	1.29E-03	1.45E-04	4.057372	0.31493	1.8328096	Up
SOCS6	5.59E-05	3.66E-06	5.09628	3.85915	1.8208702	Up
ATR	1.34E-04	1.02E-05	4.8161	2.86654	1.8138154	Up
DNAJA1	7.89E-04	7.91E-05	4.234856	0.89148	1.8128421	Up
CD83	8.70E-02	2.89E-02	2.237921	-4.5941	1.8094646	N.S
TLK1	4.47E-06	2.01E-07	5.866105	6.68852	1.8009862	Up
AGL	8.19E-04	8.29E-05	4.221315	0.84701	1.8006351	Up
UQCRC2	3.21E-05	1.89E-06	5.27404	4.50035	1.7993239	Up
USP1	6.92E-07	2.31E-08	6.424442	8.80738	1.7934101	Up
MYCBP2	7.33E-08	1.73E-09	7.083877	11.35151	1.791412	Up
SLC39A6	5.53E-03	8.52E-04	3.510479	-1.36819	1.7908263	Up
NACA	2.59E-08	5.37E-10	7.380929	12.50533	1.7847525	Up
SNHG4	2.20E-05	1.24E-06	5.387299	4.91306	1.7814711	Up
ZNF451	7.21E-08	1.67E-09	7.092791	11.38609	1.7810512	Up
DPY19L2P2	2.78E-02	6.46E-03	2.82152	-3.25024	1.7793392	Up
SH3YL1	3.78E-05	2.30E-06	5.222121	4.31222	1.7749026	Up
C2CD5	1.65E-05	8.83E-07	5.477181	5.24272	1.774669	Up
GBAS	1.60E-06	6.29E-08	6.166968	7.82501	1.7709273	Up
DLD	1.28E-05	6.57E-07	5.555685	5.53212	1.7704233	Up
YARS2	3.25E-04	2.85E-05	4.528084	1.87236	1.7677863	Up
PRPF4B	1.68E-06	6.67E-08	6.152099	7.76853	1.7662723	Up
TMEM123	2.96E-07	8.56E-09	6.678105	9.78212	1.7629969	Up
MAGOHB	2.40E-03	3.07E-04	3.829788	-0.40352	1.7587586	Up
GNA15	3.81E-03	5.38E-04	3.656453	-0.93379	1.7558004	Up
CENPC	1.97E-05	1.09E-06	5.420605	5.035	1.7550809	Up
PIKFYVE	1.91E-07	5.29E-09	6.800507	10.25442	1.7527039	Up
MSH6	1.85E-04	1.50E-05	4.708746	2.49267	1.7493369	Up
MPHOSPH10	1.18E-09	1.60E-11	8.272234	15.97076	1.7481182	Up
SH3GLB1	7.49E-04	7.47E-05	4.251503	0.94624	1.7457875	Up
SON	7.17E-04	7.09E-05	4.266991	0.9973	1.7397731	Up
AASDHPPT	6.79E-04	6.58E-05	4.288532	1.06847	1.7373849	Up
PSMA4	1.08E-09	1.44E-11	8.2986	16.07303	1.7369226	Up
SLK	2.71E-02	6.25E-03	2.833527	-3.22003	1.726913	Up
BIVM-ERCC5	2.77E-05	1.60E-06	5.319074	4.66408	1.7177736	Up
ADAM10	4.58E-05	2.88E-06	5.160818	4.09098	1.7141012	Up
SRSF6	3.43E-07	1.01E-08	6.636649	9.62242	1.7127891	Up
TAX1BP1	4.36E-06	1.93E-07	5.876205	6.72644	1.7112352	Up
RPGR	7.85E-04	7.86E-05	4.236808	0.89789	1.7085059	Up
NCBP2	3.17E-06	1.35E-07	5.970195	7.08013	1.7018653	Up
PRKDC	5.73E-04	5.41E-05	4.34518	1.25655	1.6963975	Up
IK	6.25E-09	1.10E-10	7.783496	14.07149	1.6948083	Up
EIF2S3	2.37E-03	3.03E-04	3.833697	-0.39139	1.6831772	Up
TUG1	1.27E-08	2.48E-10	7.576906	13.26765	1.6803322	Up
SEC24B	9.03E-08	2.25E-09	7.017775	11.0952	1.6748592	Up
SEPT11	7.02E-03	1.13E-03	3.420624	-1.6298	1.6707456	Up
MAP3K4	8.83E-05	6.17E-06	4.954244	3.35304	1.6692636	Up
HSPD1	1.11E-04	8.20E-06	4.876098	3.07711	1.6678413	Up
BICD2	6.94E-04	6.81E-05	4.278559	1.0355	1.6658232	Up
GCFC2	1.28E-07	3.36E-09	6.915794	10.70021	1.6645144	Up
PIK3C2A	2.59E-03	3.37E-04	3.801234	-0.49192	1.6631211	Up
EIF2S3	1.61E-02	3.22E-03	3.067814	-2.61135	1.6611743	Up
SCAF11	2.89E-03	3.86E-04	3.759568	-0.62017	1.6589082	Up
TROVE2	2.60E-10	2.97E-12	8.700692	17.62876	1.6580066	Up
HSPA9	4.68E-07	1.46E-08	6.541312	9.25572	1.65782	Up
SEPT6	1.70E-02	3.46E-03	3.043071	-2.67732	1.654277	Up
SRRT	6.85E-07	2.24E-08	6.432034	8.83647	1.6536811	Up
NCKAP1L	9.11E-04	9.43E-05	4.183476	0.72318	1.6422904	Up
TARBP1	2.39E-05	1.35E-06	5.364136	4.8284	1.6388541	Up
CAPRIN1	9.80E-07	3.54E-08	6.314956	8.38868	1.6382415	Up
DHX9	7.00E-06	3.33E-07	5.734584	6.19634	1.6375837	Up
EPS15	3.75E-05	2.27E-06	5.225104	4.32301	1.6320583	Up
PECAM1	2.97E-02	6.97E-03	2.793865	-3.31945	1.6319688	Up
SRP72	1.09E-04	7.99E-06	4.883196	3.10209	1.6309665	Up
PHIP	1.32E-07	3.48E-09	6.907533	10.66824	1.6270428	Up
DDX3X	2.77E-02	6.41E-03	2.824147	-3.24364	1.626547	Up
XPO1	7.38E-08	1.78E-09	7.077653	11.32736	1.6200873	Up
SEPT7	1.63E-13	7.92E-16	10.854477	25.74506	1.6200294	Up
SP100	5.43E-08	1.25E-09	7.167021	11.67416	1.6199076	Up
SRSF3	8.85E-02	2.97E-02	2.22712	-4.61656	1.6177144	N.S
CMC4	1.01E-04	7.26E-06	4.909511	3.19486	1.6128114	Up
GCDH	4.75E-03	7.06E-04	3.570593	-1.19068	1.6081863	Up
EXTL2	2.16E-03	2.72E-04	3.866672	-0.28876	1.6081521	Up
SNORD45C	1.02E-06	3.77E-08	6.298696	8.32662	1.6044783	Up
S100A10	8.09E-02	2.63E-02	2.277474	-4.5111	1.598654	N.S
SUZ12	5.66E-10	7.06E-12	8.479693	16.77466	1.5979172	Up
CTCF	1.57E-01	6.37E-02	1.888617	-5.27251	1.5966444	N.S
SRSF3	7.49E-05	5.07E-06	5.00797	3.54379	1.5859678	Up
GRHPR	4.51E-04	4.09E-05	4.425429	1.52516	1.5843398	Up
SNRPB2	9.06E-08	2.28E-09	7.014851	11.08387	1.5835542	Up
MBD4	8.83E-05	6.18E-06	4.95391	3.35185	1.5826405	Up
FLNA	1.53E-05	8.08E-07	5.500892	5.32999	1.5758625	Up
KLF10	2.12E-03	2.66E-04	3.874245	-0.26511	1.5734606	Up
MTDH	3.99E-09	6.66E-11	7.909409	14.56127	1.5723623	Up
EID1	3.12E-05	1.82E-06	5.284632	4.53882	1.5686931	Up
IPO7	7.43E-03	1.21E-03	3.396856	-1.69824	1.5680046	Up
HSP90AB1	3.56E-04	3.16E-05	4.499435	1.77506	1.5661356	Up
MACF1	9.92E-03	1.76E-03	3.273946	-2.04693	1.5654058	Up
AMD1	6.85E-04	6.68E-05	4.283944	1.0533	1.5625061	Up
IK	3.67E-09	6.04E-11	7.934271	14.65796	1.561983	Up
SCAF8	1.14E-05	5.84E-07	5.586666	5.64669	1.5604882	Up
UBA2	7.84E-06	3.78E-07	5.701101	6.07155	1.5558244	Up
KIF2A	1.60E-04	1.27E-05	4.755814	2.65612	1.550832	Up
VAMP7	3.76E-04	3.37E-05	4.480814	1.71199	1.5498782	Up
HNRNPCL4	1.01E-06	3.69E-08	6.304293	8.34798	1.5489187	Up
MSH6	6.84E-05	4.56E-06	5.036963	3.64709	1.5472615	Up
PSMC3IP	6.98E-04	6.88E-05	4.275734	1.02617	1.5472519	Up
ZC3HAV1	5.43E-05	3.52E-06	5.106696	3.89649	1.5465782	Up
NKTR	8.67E-05	6.01E-06	4.961471	3.37865	1.5463569	Up
KLF10	7.59E-03	1.24E-03	3.388885	-1.72112	1.5441131	Up
PDE4B	1.26E-01	4.78E-02	2.02002	-5.02903	1.5429219	N.S
CSHL1	8.99E-03	1.55E-03	3.316051	-1.92847	1.5415455	Up
AFF2	1.92E-02	4.04E-03	2.989414	-2.81904	1.5401636	Up
BTAF1	4.35E-04	3.92E-05	4.43781	1.56682	1.5385881	Up
MIR1292	6.94E-04	6.82E-05	4.278077	1.03391	1.5380058	Up
HDAC2	5.29E-06	2.43E-07	5.817045	6.50457	1.535837	Up
CBX3	4.39E-06	1.96E-07	5.872765	6.71352	1.5337989	Up
LOC101929491	3.70E-04	3.30E-05	4.486771	1.73215	1.5336347	Up
POP5	2.01E-02	4.28E-03	2.969041	-2.87236	1.530957	Up
IFNGR1	4.58E-03	6.73E-04	3.585466	-1.14647	1.5306279	Up
DHX15	7.35E-08	1.75E-09	7.080989	11.3403	1.528316	Up
CCP110	2.10E-04	1.71E-05	4.671658	2.3644	1.5277638	Up
TNFAIP3	5.99E-02	1.74E-02	2.445334	-4.14537	1.5268177	N.S
RNF2	9.54E-04	1.00E-04	4.16566	0.66508	1.5266332	Up
CALCOCO2	3.96E-03	5.63E-04	3.64192	-0.97754	1.5235029	Up
UBE3A	1.66E-05	8.90E-07	5.475368	5.23605	1.5233504	Up
ZMYM4	5.88E-04	5.58E-05	4.336246	1.2268	1.5207411	Up
EIF3H	7.32E-07	2.52E-08	6.401861	8.72092	1.5115643	Up
XPA	1.90E-02	3.99E-03	2.993545	-2.80819	1.5114941	Up
BPTF	9.96E-05	7.13E-06	4.914424	3.2122	1.5086456	Up
IDI1	2.33E-04	1.92E-05	4.639392	2.25319	1.5020599	Up
LOC101060275	1.82E-02	3.77E-03	3.013441	-2.75581	1.5014952	Up
DKFZp686K1684	4.08E-03	5.82E-04	3.63121	-1.00972	1.5006577	Up
NTRK1	3.30E-02	7.86E-03	2.749349	-3.42975	1.5001452	Up
VPS26A	1.17E-06	4.50E-08	6.253153	8.15295	1.4991635	Up
HHEX	6.79E-04	6.60E-05	4.287624	1.06547	1.4988173	Up
PPP2R5E	5.15E-11	4.50E-13	9.185217	19.49072	1.4977628	Up
RRAGB	1.90E-03	2.33E-04	3.914381	-0.13933	1.4960981	Up
RCHY1	1.50E-03	1.74E-04	4.001522	0.13638	1.4916189	Up
HSF2	7.05E-03	1.14E-03	3.41775	-1.63809	1.491591	Up
SMG1P5	1.79E-05	9.73E-07	5.451555	5.14855	1.490149	Up
LOC101929959	1.55E-08	3.08E-10	7.521918	13.05371	1.4881386	Up
CDK7	3.67E-05	2.21E-06	5.23278	4.35079	1.4879366	Up
ZFR	2.43E-03	3.13E-04	3.824304	-0.42053	1.4864742	Up
ACYP1	2.32E-02	5.14E-03	2.903655	-3.04164	1.4825656	Up
GMPS	1.69E-03	2.03E-04	3.956006	-0.00807	1.4804697	Up
TARS	5.44E-05	3.54E-06	5.105489	3.89216	1.4800368	Up
RSL1D1	4.79E-06	2.19E-07	5.844181	6.60626	1.476991	Up
SRSF6	7.14E-07	2.43E-08	6.411836	8.75911	1.4761876	Up
SUB1	2.97E-08	6.28E-10	7.341354	12.35146	1.4753676	Up
SRP19	3.24E-05	1.93E-06	5.269454	4.48371	1.4743623	Up
SEC62	1.40E-03	1.60E-04	4.027478	0.21918	1.4739858	Up
MBTPS1	9.59E-06	4.76E-07	5.640463	5.8461	1.4729141	Up
AP3B1	2.06E-09	3.00E-11	8.111693	15.34755	1.4701235	Up
JMJD1C	1.71E-03	2.07E-04	3.950438	-0.02568	1.4700294	Up
LRPPRC	7.52E-05	5.10E-06	5.006228	3.5376	1.4697344	Up
DENND4A	1.08E-04	7.86E-06	4.887677	3.11788	1.464646	Up
NBN	4.44E-07	1.38E-08	6.556657	9.31469	1.4643064	Up
PRKRA	1.07E-06	4.00E-08	6.283384	8.2682	1.462413	Up
NAP1L1	3.13E-04	2.73E-05	4.540046	1.91307	1.4622817	Up
CNPY3	5.26E-03	8.03E-04	3.529201	-1.31312	1.4608796	Up
MIR6733	1.69E-03	2.02E-04	3.957327	-0.00389	1.4583602	Up
CASP4	9.73E-04	1.03E-04	4.158896	0.64306	1.4561708	Up
MNAT1	5.62E-03	8.68E-04	3.504614	-1.3854	1.4537864	Up
SNRPA1	6.84E-03	1.09E-03	3.430132	-1.60233	1.4533463	Up
EXOSC10	1.58E-03	1.87E-04	3.980249	0.06875	1.4531638	Up
LSM14A	7.32E-07	2.54E-08	6.400594	8.71607	1.4521027	Up
PTEN	3.82E-05	2.33E-06	5.218257	4.29825	1.4491542	Up
MSH2	1.51E-02	2.97E-03	3.096233	-2.5351	1.4455783	Up
CCNT1	8.19E-04	8.30E-05	4.220932	0.84576	1.441275	Up
	6.55E-02	1.96E-02	2.397605	-4.25155	1.4411338	N.S
ZNF337	1.88E-07	5.16E-09	6.807145	10.28006	1.4403186	Up
NSMAF	2.05E-05	1.15E-06	5.408278	4.98984	1.4388969	Up
GMFB	7.09E-07	2.40E-08	6.415272	8.77226	1.4375811	Up
JUND	6.16E-03	9.65E-04	3.470363	-1.48554	1.4356696	Up
PTK2B	1.78E-01	7.58E-02	1.806709	-5.41692	1.4348667	N.S
ANKLE2	1.34E-03	1.51E-04	4.04367	0.27099	1.4299341	Up
ATF2	2.58E-03	3.34E-04	3.804552	-0.48167	1.4292657	Up
BUD31	3.43E-06	1.48E-07	5.946159	6.98955	1.427112	Up
NCBP2	1.56E-03	1.82E-04	3.988804	0.09592	1.4264231	Up
ITPR1	1.56E-03	1.82E-04	3.988016	0.09342	1.4248342	Up
CHD9	8.40E-07	2.98E-08	6.359054	8.55716	1.4222101	Up
SUCO	1.13E-03	1.24E-04	4.102472	0.46013	1.4221447	Up
CRYZ	3.61E-02	8.83E-03	2.706165	-3.53544	1.4195062	Up
STAT1	1.25E-02	2.34E-03	3.177898	-2.31318	1.417432	Up
NCAM1	6.74E-03	1.07E-03	3.435672	-1.5863	1.4172962	Up
PSMC6	1.14E-06	4.36E-08	6.2614	8.18437	1.4155513	Up
CDK17	3.63E-02	8.93E-03	2.702128	-3.54525	1.4109242	Up
TCF12	2.17E-04	1.77E-05	4.662442	2.3326	1.410733	Up
C6orf62	3.27E-04	2.87E-05	4.526028	1.86537	1.4102849	Up
SMC5	1.63E-05	8.67E-07	5.482204	5.2612	1.4102301	Up
ANXA1	1.75E-02	3.61E-03	3.028879	-2.71499	1.4096432	Up
PPP1R12A	4.81E-05	3.05E-06	5.14585	4.03712	1.4074274	Up
PPP2R5C	7.59E-03	1.24E-03	3.3883	-1.72279	1.4068591	Up
LRRFIP1	3.41E-03	4.73E-04	3.696722	-0.81196	1.4055503	Up
WDR43	7.13E-03	1.16E-03	3.411844	-1.65512	1.4052923	Up
CCT2	6.81E-04	6.63E-05	4.286383	1.06137	1.4032838	Up
UBXN4	4.15E-08	9.12E-10	7.246989	11.98473	1.3996305	Up
DMXL2	1.10E-01	3.98E-02	2.100836	-4.87219	1.399625	N.S
RPL17-C18orf32	8.59E-07	3.07E-08	6.351853	8.52964	1.3891941	Up
EIF1	8.73E-03	1.49E-03	3.32845	-1.89339	1.3877083	Up
RLF	4.15E-03	5.96E-04	3.624005	-1.03133	1.3855708	Up
TSC22D3	1.34E-02	2.52E-03	3.153062	-2.38111	1.3816022	Up
AIM2	4.79E-02	1.29E-02	2.562648	-3.87717	1.3775225	Up
PABPC1	3.40E-11	2.73E-13	9.314338	19.98401	1.3759328	Up
ABCB7	1.37E-04	1.06E-05	4.805168	2.8283	1.3714493	Up
PPM1F	6.14E-03	9.59E-04	3.472368	-1.4797	1.3694751	Up
PRRC2C	2.72E-05	1.55E-06	5.326813	4.69227	1.3677555	Up
VRK1	1.82E-04	1.47E-05	4.71498	2.51428	1.3660653	Up
PHKB	2.66E-03	3.51E-04	3.788658	-0.53072	1.3643681	Up
RDX	8.03E-04	8.08E-05	4.228881	0.87185	1.3634116	Up
NAA10	1.32E-04	1.00E-05	4.820047	2.88036	1.3632252	Up
COIL	1.07E-02	1.93E-03	3.242417	-2.13494	1.3583189	Up
FLNB	8.61E-02	2.85E-02	2.243785	-4.58188	1.3576962	N.S
BAZ2B	4.19E-02	1.07E-02	2.632516	-3.71265	1.3574222	Up
CTAGE5	3.39E-06	1.45E-07	5.950359	7.00537	1.3571166	Up
GPR18	8.09E-04	8.16E-05	4.226027	0.86248	1.3545472	Up
CAST	4.49E-02	1.18E-02	2.597356	-3.79588	1.3489702	Up
BHLHE40	4.34E-02	1.13E-02	2.614854	-3.75457	1.3466267	Up
UBE2V2	5.50E-02	1.56E-02	2.489015	-4.0467	1.3453419	N.S
MIR1236	3.86E-02	9.75E-03	2.668975	-3.6254	1.3434718	Up
PFKL	1.34E-03	1.51E-04	4.044556	0.27383	1.3432371	Up
AMD1	8.20E-03	1.37E-03	3.355159	-1.81752	1.3427848	Up
KRIT1	2.21E-03	2.79E-04	3.859077	-0.31244	1.3410859	Up
NME1-NME2	4.90E-04	4.50E-05	4.398008	1.43309	1.3375819	Up
BZW1	1.11E-06	4.23E-08	6.269239	8.21426	1.3371091	Up
CCNH	7.25E-06	3.48E-07	5.72281	6.15244	1.3365987	Up
ANKMY2	4.66E-04	4.24E-05	4.415073	1.49035	1.3359172	Up
PABPC1	5.09E-08	1.16E-09	7.185627	11.7464	1.3342349	Up
NRDC	6.10E-03	9.51E-04	3.47497	-1.47211	1.3333715	Up
ADA	1.39E-01	5.43E-02	1.962364	-5.13764	1.3294318	N.S
GDI2	3.08E-03	4.22E-04	3.732165	-0.70404	1.3286733	Up
PMS2P3	4.07E-05	2.51E-06	5.198801	4.22795	1.3275757	Up
MORC3	1.25E-06	4.90E-08	6.231328	8.06981	1.3271518	Up
CD44	2.97E-03	3.99E-04	3.749399	-0.65134	1.3269801	Up
BCAT1	8.33E-02	2.73E-02	2.261675	-4.5444	1.3262285	N.S
LOC101930591	5.17E-03	7.84E-04	3.53709	-1.28986	1.3247788	Up
CLINT1	1.34E-03	1.51E-04	4.044576	0.2739	1.3229834	Up
ADAM17	9.36E-03	1.63E-03	3.299138	-1.97618	1.3225469	Up
SWAP70	8.64E-03	1.47E-03	3.332799	-1.88107	1.3214567	Up
AMD1	9.20E-03	1.60E-03	3.305824	-1.95734	1.3194305	Up
SEC63	1.10E-05	5.59E-07	5.598216	5.68945	1.3171741	Up
SLC5A3	2.86E-02	6.66E-03	2.810178	-3.27869	1.3170751	Up
RAB1A	2.92E-04	2.53E-05	4.562285	1.9889	1.3169147	Up
EBAG9	2.43E-07	6.89E-09	6.733467	9.9956	1.3152425	Up
CEP350	2.49E-04	2.08E-05	4.617059	2.17642	1.3151182	Up
TOMM70	4.84E-02	1.31E-02	2.557845	-3.88835	1.3142082	Up
CLTC	4.65E-05	2.93E-06	5.156133	4.07412	1.3122163	Up
YTHDC1	1.34E-05	6.98E-07	5.539365	5.47185	1.3113385	Up
PTEN	1.98E-06	8.00E-08	6.105091	7.59017	1.3106814	Up
ACTR2	7.73E-05	5.27E-06	4.997043	3.50493	1.3098605	Up
PARP2	8.34E-04	8.48E-05	4.214815	0.8257	1.3078776	Up
LGALS1	2.19E-01	1.02E-01	1.661685	-5.65845	1.3075164	N.S
ATP1B3	3.17E-06	1.34E-07	5.970678	7.08196	1.3064992	Up
NGDN	3.26E-03	4.47E-04	3.713765	-0.76015	1.3029679	Up
TRA2A	4.40E-05	2.75E-06	5.173573	4.13693	1.3015311	Up
YME1L1	5.60E-04	5.25E-05	4.35377	1.28518	1.2985832	Up
CNBP	4.30E-06	1.90E-07	5.880773	6.74359	1.2979572	Up
TAF7	6.70E-04	6.45E-05	4.294112	1.08694	1.2968757	Up
USP24	6.52E-02	1.94E-02	2.401704	-4.2425	1.2964858	N.S
EZH2	1.41E-03	1.62E-04	4.024102	0.2084	1.2953453	Up
NDUFS4	1.16E-03	1.28E-04	4.09294	0.42937	1.2940186	Up
HMGXB4	3.85E-03	5.45E-04	3.652111	-0.94687	1.2923121	Up
SP3	1.27E-03	1.42E-04	4.063109	0.33335	1.2921955	Up
UPF3A	8.34E-05	5.73E-06	4.974517	3.42491	1.2910441	Up
GNL1	8.99E-05	6.34E-06	4.94654	3.32575	1.2904082	Up
NAE1	5.88E-04	5.57E-05	4.336796	1.22863	1.2891489	Up
NREP	4.99E-02	1.36E-02	2.542535	-3.92387	1.2876615	Up
ATF2	1.00E-03	1.08E-04	4.145012	0.59792	1.2871065	Up
KARS	4.03E-06	1.75E-07	5.901863	6.82285	1.286725	Up
PON2	1.87E-01	8.13E-02	1.772973	-5.47473	1.2847456	N.S
FNBP4	1.06E-04	7.72E-06	4.892555	3.13506	1.2843619	Up
TELO2	5.06E-03	7.65E-04	3.544872	-1.26688	1.2837545	Up
MPHOSPH9	3.47E-03	4.82E-04	3.690458	-0.83097	1.2832019	Up
TSC1	7.09E-03	1.15E-03	3.414486	-1.6475	1.2816418	Up
ALG3	3.48E-03	4.86E-04	3.688115	-0.83807	1.2805144	Up
PARG	1.49E-02	2.91E-03	3.10294	-2.51704	1.2802443	Up
EIF4E	8.43E-04	8.58E-05	4.211212	0.81389	1.2798732	Up
PATZ1	9.82E-02	3.43E-02	2.166035	-4.74181	1.2765206	N.S
KYNU	2.98E-02	6.99E-03	2.792459	-3.32296	1.2728107	Up
BTF3P11	2.75E-02	6.36E-03	2.826944	-3.23661	1.2711181	Up
ITGB4	3.58E-02	8.72E-03	2.711122	-3.52337	1.2708218	Up
FH	4.45E-05	2.79E-06	5.169323	4.12162	1.2701627	Up
RALA	1.04E-03	1.12E-04	4.133693	0.56118	1.2691953	Up
GTF2B	7.00E-03	1.12E-03	3.421921	-1.62605	1.2673243	Up
MRPL3	8.79E-03	1.51E-03	3.325065	-1.90298	1.2669965	Up
ZCCHC11	2.80E-02	6.50E-03	2.819085	-3.25636	1.2653339	Up
15-Sep	4.84E-03	7.23E-04	3.562652	-1.21425	1.2634213	Up
JUN	1.71E-01	7.17E-02	1.833234	-5.37078	1.2611258	N.S
HACD2	4.20E-03	6.07E-04	3.618117	-1.04897	1.2590265	Up
AGER	6.58E-02	1.98E-02	2.394363	-4.2587	1.2570302	N.S
SNX4	9.08E-05	6.43E-06	4.942927	3.31296	1.2564007	Up
MYB	8.02E-02	2.59E-02	2.283405	-4.49855	1.2548189	N.S
RPL6	2.46E-07	7.02E-09	6.728772	9.97748	1.2545664	Up
PPP2R2A	1.16E-03	1.28E-04	4.092393	0.4276	1.2539135	Up
MRE11A	3.63E-02	8.89E-03	2.703884	-3.54098	1.2507042	Up
DARS	4.34E-03	6.32E-04	3.605358	-1.08714	1.24901	Up
SERTAD2	7.95E-03	1.33E-03	3.366412	-1.78543	1.2472616	Up
CNOT2	3.61E-08	7.86E-10	7.284473	12.13038	1.2469735	Up
MIR1248	2.95E-06	1.24E-07	5.992523	7.16437	1.2428351	Up
MGMT	5.87E-03	9.11E-04	3.488887	-1.43147	1.2418969	Up
FNTA	2.77E-05	1.59E-06	5.320109	4.66785	1.2410179	Up
MYB	2.70E-02	6.21E-03	2.836031	-3.21372	1.2408128	Up
NUBP1	3.19E-08	6.81E-10	7.320945	12.27213	1.2352787	Up
LOC101929952	4.80E-02	1.29E-02	2.561857	-3.87901	1.2301884	Up
AHNAK	1.89E-01	8.24E-02	1.766046	-5.48648	1.2300138	N.S
ACAP2	2.00E-03	2.48E-04	3.894844	-0.20065	1.2296969	Up
SH3BGRL	4.11E-07	1.25E-08	6.581637	9.41073	1.229131	Up
METTL18	7.23E-04	7.17E-05	4.263675	0.98636	1.2249118	Up
IL27RA	3.84E-02	9.67E-03	2.672093	-3.6179	1.2235606	Up
PTP4A2	1.71E-04	1.38E-05	4.73277	2.57601	1.2228608	Up
GDI2	1.05E-05	5.24E-07	5.615045	5.75181	1.2226278	Up
PPP2R5C	1.14E-01	4.13E-02	2.084761	-4.90382	1.220705	N.S
MNT	1.95E-03	2.40E-04	3.904926	-0.16903	1.2197947	Up
TRAM1	5.99E-04	5.71E-05	4.329506	1.20438	1.2187835	Up
SERBP1	5.01E-02	1.37E-02	2.539607	-3.93064	1.218665	N.S
ZNF101	7.74E-03	1.27E-03	3.381111	-1.7434	1.2155371	Up
NKRF	1.11E-02	2.00E-03	3.23024	-2.16878	1.2147176	Up
TNPO1	4.34E-03	6.32E-04	3.605649	-1.08627	1.2133098	Up
KIAA0391	9.46E-04	9.91E-05	4.168833	0.67542	1.2126643	Up
CHUK	1.66E-06	6.56E-08	6.156468	7.78512	1.2126017	Up
HIVEP1	4.59E-02	1.22E-02	2.585039	-3.82483	1.2113017	Up
CDK8	7.27E-04	7.24E-05	4.260925	0.97729	1.2110662	Up
EIF4G2	2.51E-09	3.88E-11	8.046791	15.09538	1.2109513	Up
LYPLA1	9.46E-04	9.91E-05	4.169029	0.67606	1.2097834	Up
HSF2	2.68E-04	2.28E-05	4.591563	2.089	1.2085518	Up
IQGAP2	2.79E-03	3.70E-04	3.772823	-0.57946	1.2079393	Up
TNPO1	1.04E-02	1.87E-03	3.25285	-2.10589	1.2075446	Up
LGALS8	1.72E-03	2.08E-04	3.94792	-0.03363	1.2065513	Up
MEF2A	5.33E-02	1.50E-02	2.504215	-4.01203	1.2058717	N.S
EEF1A2	2.72E-06	1.12E-07	6.017628	7.25917	1.2054468	Up
TERF1	2.03E-03	2.52E-04	3.890406	-0.21456	1.2034893	Up
TOP2B	9.95E-03	1.77E-03	3.272388	-2.05129	1.2019549	Up
DNAJC7	1.02E-04	7.39E-06	4.904645	3.17769	1.2017019	Up
CFD	3.53E-01	2.04E-01	1.282721	-6.20122	1.1988627	N.S
IFI44	8.48E-02	2.79E-02	2.252859	-4.5629	1.1979809	N.S
SPOP	5.40E-02	1.52E-02	2.498652	-4.02474	1.1976643	N.S
GNAQ	1.27E-01	4.82E-02	2.016842	-5.03509	1.1941822	N.S
BTF3P13	1.56E-02	3.09E-03	3.082328	-2.57248	1.1933321	Up
HSPA4	3.06E-03	4.16E-04	3.736589	-0.69053	1.1923551	Up
DBI	6.30E-02	1.85E-02	2.419898	-4.20217	1.189597	N.S
PRKY	7.88E-03	1.31E-03	3.370553	-1.7736	1.1889162	Up
TRA2B	2.68E-04	2.27E-05	4.592038	2.09063	1.1881762	Up
ADD3	5.73E-02	1.65E-02	2.467345	-4.09583	1.1881279	N.S
THOC2	4.85E-05	3.08E-06	5.142909	4.02654	1.1880151	Up
IKBKAP	1.51E-03	1.75E-04	3.999812	0.13094	1.1858327	Up
SHFM1	2.16E-05	1.21E-06	5.393543	4.9359	1.1850137	Up
CD58	1.49E-02	2.91E-03	3.102821	-2.51736	1.1843447	Up
DYNC1I2	2.99E-03	4.02E-04	3.746737	-0.65949	1.1837888	Up
PLIN2	1.33E-01	5.12E-02	1.989529	-5.08681	1.1828782	N.S
CUL2	1.32E-04	1.01E-05	4.819681	2.87908	1.1815459	Up
	1.49E-01	5.93E-02	1.922127	-5.21179	1.1793139	N.S
GRSF1	7.84E-02	2.50E-02	2.297938	-4.46767	1.1651949	N.S
BNIP2	4.17E-03	6.00E-04	3.621832	-1.03784	1.1647892	Up
RPS24	2.10E-06	8.51E-08	6.089128	7.52968	1.1645016	Up
SIX6	1.25E-01	4.71E-02	2.02683	-5.01602	1.1638674	N.S
RBM25	1.42E-03	1.64E-04	4.020365	0.19646	1.1636085	Up
INSIG1	2.38E-02	5.36E-03	2.88886	-3.07955	1.162722	Up
SFXN3	2.33E-02	5.20E-03	2.899925	-3.05121	1.1600723	Up
EMP3	3.68E-03	5.18E-04	3.668308	-0.89801	1.1591039	Up
NCL	1.52E-04	1.19E-05	4.77207	2.71275	1.1586974	Up
UBR5	1.27E-02	2.38E-03	3.171745	-2.33004	1.1572132	Up
HSP90AB1	7.77E-04	7.76E-05	4.240509	0.91006	1.1562195	Up
DHX9	3.82E-03	5.40E-04	3.654773	-0.93885	1.1555778	Up
BAX	2.30E-03	2.93E-04	3.844298	-0.35845	1.1552332	Up
DNAJA1	1.89E-03	2.31E-04	3.916366	-0.13309	1.154733	Up
DDX46	1.28E-04	9.59E-06	4.832862	2.92526	1.1542406	Up
MAN2B2	2.24E-02	4.92E-03	2.91976	-3.00021	1.1524884	Up
TIAL1	4.11E-05	2.54E-06	5.195366	4.21555	1.1524261	Up
SRSF10	1.06E-02	1.90E-03	3.248658	-2.11757	1.1519638	Up
LOC102725292	1.00E-01	3.50E-02	2.15658	-4.76093	1.1507932	N.S
PTP4A1	1.65E-02	3.32E-03	3.057578	-2.63869	1.1498281	Up
CYCS	1.44E-03	1.67E-04	4.014979	0.17927	1.1481798	Up
ATP5C1	8.48E-05	5.84E-06	4.969111	3.40573	1.1479258	Up
IFIT1	1.94E-01	8.56E-02	1.747803	-5.51723	1.1474347	N.S
CD164	1.51E-02	2.97E-03	3.096124	-2.5354	1.1471855	Up
NXT2	8.50E-02	2.81E-02	2.250487	-4.56787	1.1470927	N.S
DUSP6	2.50E-01	1.23E-01	1.562508	-5.813	1.1463976	N.S
MDFIC	7.33E-02	2.29E-02	2.33483	-4.38856	1.146158	N.S
HNRNPH3	1.73E-04	1.39E-05	4.729827	2.56579	1.1453408	Up
PFDN4	9.93E-04	1.06E-04	4.150453	0.6156	1.1449827	Up
RPL14	4.10E-03	5.87E-04	3.628718	-1.0172	1.1413229	Up
ATP5A1	7.80E-02	2.49E-02	2.300481	-4.46225	1.1413133	N.S
RAP1GDS1	1.00E-03	1.07E-04	4.146826	0.60381	1.1404952	Up
PRKDC	1.58E-02	3.15E-03	3.076381	-2.58842	1.1401108	Up
POLR3G	2.15E-02	4.64E-03	2.940418	-2.94681	1.1367522	Up
MCL1	2.25E-02	4.93E-03	2.9189	-3.00242	1.1366641	Up
CD34	2.35E-01	1.13E-01	1.607594	-5.74382	1.1365397	N.S
AKAP8	4.79E-03	7.14E-04	3.566724	-1.20217	1.1354977	Up
RALA	2.20E-03	2.78E-04	3.860523	-0.30794	1.1345216	Up
PNO1	6.66E-02	2.01E-02	2.387614	-4.27356	1.1344615	N.S
BTF3	1.02E-04	7.39E-06	4.904633	3.17765	1.1342871	Up
WTAP	2.56E-04	2.16E-05	4.606991	2.14188	1.1296674	Up
NEK7	3.81E-03	5.38E-04	3.656253	-0.93439	1.1293776	Up
GPN1	7.32E-05	4.92E-06	5.016207	3.57312	1.1293079	Up
IMPDH2	1.05E-01	3.72E-02	2.130324	-4.81365	1.1290619	N.S
ABI1	2.15E-03	2.70E-04	3.86961	-0.27959	1.1280715	Up
P2RX4	1.82E-02	3.77E-03	3.013294	-2.7562	1.1269483	Up
SNORD18C	1.18E-03	1.31E-04	4.086288	0.40792	1.1264843	Up
WAPL	1.57E-02	3.12E-03	3.078731	-2.58212	1.1256794	Up
ARL4A	2.21E-02	4.82E-03	2.926538	-2.98271	1.124786	Up
CREG1	7.77E-03	1.28E-03	3.378895	-1.74974	1.1229247	Up
SULT2B1	6.63E-02	2.00E-02	2.389539	-4.26932	1.1217758	N.S
POLR2D	3.06E-03	4.16E-04	3.736695	-0.69021	1.1201864	Up
YTHDC2	4.91E-02	1.33E-02	2.550951	-3.90436	1.118924	Up
ITGB1	2.38E-04	1.98E-05	4.63044	2.2224	1.1182874	Up
BCL11A	5.66E-02	1.62E-02	2.474183	-4.08036	1.1176189	N.S
CD99	1.33E-01	5.12E-02	1.989459	-5.08694	1.1160662	N.S
GTF3A	4.59E-02	1.22E-02	2.584921	-3.8251	1.1138747	Up
RFC4	3.71E-03	5.22E-04	3.665598	-0.90619	1.1133364	Up
PLCB2	3.26E-03	4.49E-04	3.712947	-0.76264	1.1131621	Up
RNMT	1.43E-04	1.11E-05	4.792488	2.78399	1.1085463	Up
VDAC1	1.95E-03	2.42E-04	3.903048	-0.17492	1.1081546	Up
FNTA	2.62E-03	3.43E-04	3.795728	-0.50891	1.107193	Up
USP8	1.00E-03	1.07E-04	4.14704	0.6045	1.1051695	Up
EIF2S2	4.42E-04	3.99E-05	4.432731	1.54972	1.104855	Up
RPS7	3.56E-04	3.16E-05	4.499121	1.774	1.1013344	Up
LDHB	1.16E-01	4.24E-02	2.073628	-4.92559	1.1013044	N.S
NOL7	2.67E-03	3.53E-04	3.787468	-0.53439	1.1012503	Up
JAK1	5.00E-02	1.36E-02	2.541218	-3.92692	1.0987621	N.S
RALY	1.18E-02	2.16E-03	3.204235	-2.24073	1.0984908	Up
MTSS1L	8.94E-02	3.01E-02	2.220986	-4.62927	1.0966102	N.S
CDC16	9.46E-04	9.85E-05	4.170678	0.68143	1.0948539	Up
YAF2	1.89E-01	8.29E-02	1.763535	-5.49073	1.0933696	N.S
USP9Y	6.57E-02	1.97E-02	2.39538	-4.25646	1.092817	N.S
TOP3B	5.03E-02	1.38E-02	2.537794	-3.93484	1.0871296	N.S
NARS	4.93E-05	3.16E-06	5.135852	4.00117	1.08445	Up
PSMC3	1.69E-03	2.03E-04	3.95614	-0.00765	1.0824181	Up
KAT2A	1.29E-03	1.45E-04	4.057175	0.3143	1.076209	Up
ZBTB14	3.08E-03	4.21E-04	3.732638	-0.7026	1.0736339	Up
PITRM1	3.84E-02	9.65E-03	2.672922	-3.6159	1.0731055	Up
FEZ2	1.21E-02	2.24E-03	3.192825	-2.27217	1.0720872	Up
KPNA5	2.32E-02	5.16E-03	2.902656	-3.0442	1.0708455	Up
APEX1	3.63E-02	8.92E-03	2.702511	-3.54432	1.0692577	Up
CUL4B	2.36E-04	1.97E-05	4.633138	2.23167	1.0672603	Up
MRE11A	3.95E-02	1.00E-02	2.657758	-3.65235	1.0637875	Up
YWHAQ	1.91E-03	2.35E-04	3.911403	-0.14869	1.0620015	Up
PRPF31	6.06E-03	9.44E-04	3.477611	-1.46441	1.0618026	Up
ZMYND8	8.50E-02	2.81E-02	2.249644	-4.56963	1.0613002	N.S
MOAP1	4.92E-03	7.40E-04	3.555227	-1.23625	1.0612499	Up
PSMC1	4.57E-06	2.06E-07	5.859147	6.6624	1.0602102	Up
SETSIP	1.56E-03	1.83E-04	3.986418	0.08834	1.0597659	Up
IQGAP1	4.62E-02	1.23E-02	2.582094	-3.83173	1.0581576	Up
CHMP2B	1.20E-02	2.21E-03	3.197285	-2.25989	1.0560544	Up
RAD21	2.76E-05	1.58E-06	5.322279	4.67575	1.0553192	Up
COPS5	4.59E-06	2.09E-07	5.856313	6.65177	1.0551374	Up
HDAC5	1.44E-02	2.75E-03	3.122271	-2.46479	1.0529538	Up
PTPN11	1.94E-02	4.09E-03	2.984444	-2.83207	1.0523485	Up
PIGA	5.59E-03	8.63E-04	3.506472	-1.37996	1.0516066	Up
BAZ1A	8.76E-02	2.92E-02	2.233542	-4.60322	1.0500227	N.S
ESYT1	6.28E-03	9.84E-04	3.464034	-1.50398	1.0486099	Up
APLP2	5.33E-02	1.50E-02	2.504325	-4.01178	1.0461724	N.S
TGIF1	6.69E-02	2.03E-02	2.384608	-4.28016	1.0454647	N.S
TRAF5	2.35E-02	5.25E-03	2.896577	-3.05979	1.0437488	Up
NACA	9.80E-07	3.56E-08	6.313558	8.38334	1.0435119	Up
SYNJ1	2.09E-01	9.50E-02	1.696365	-5.60236	1.0432989	N.S
NNT	3.94E-02	1.00E-02	2.659802	-3.64744	1.0427723	Up
CD33	7.02E-02	2.16E-02	2.357747	-4.3389	1.0412431	N.S
PSMA3	6.55E-03	1.03E-03	3.447953	-1.55071	1.0408314	Up
ATAD2B	6.64E-04	6.38E-05	4.297452	1.098	1.0407083	Up
ZNF266	5.09E-02	1.40E-02	2.5304	-3.95191	1.0404265	N.S
PSMA1	1.10E-06	4.13E-08	6.275177	8.2369	1.0387616	Up
CLIC4	3.84E-02	9.65E-03	2.673203	-3.61522	1.0352107	Up
ADA	2.08E-01	9.44E-02	1.699059	-5.59795	1.0332412	N.S
CD55	4.35E-02	1.13E-02	2.613236	-3.7584	1.0310975	Up
PJA2	2.49E-03	3.20E-04	3.817278	-0.4423	1.0293728	Up
CD34	2.86E-01	1.50E-01	1.456765	-5.9681	1.0269203	N.S
XPOT	9.05E-04	9.36E-05	4.185898	0.73108	1.0265532	Up
ZNF266	2.96E-03	3.97E-04	3.751143	-0.646	1.0252607	Up
SNORA29	9.73E-04	1.03E-04	4.15811	0.6405	1.0251167	Up
	7.31E-03	1.19E-03	3.403217	-1.67995	1.0243823	Up
DYRK1A	1.68E-04	1.34E-05	4.740994	2.60458	1.0236539	Up
PMS2P1	1.49E-02	2.90E-03	3.104623	-2.5125	1.0233903	Up
DESI2	6.42E-02	1.90E-02	2.410294	-4.22349	1.022469	N.S
TGIF2	1.04E-01	3.71E-02	2.132272	-4.80975	1.0203376	N.S
RPL36A-HNRNPH2	1.41E-04	1.09E-05	4.796716	2.79876	1.0201061	Up
HERC2P9	6.32E-02	1.86E-02	2.417959	-4.20648	1.0195648	N.S
DYRK1A	1.60E-04	1.27E-05	4.755828	2.65617	1.0191025	Up
RPL7	7.95E-06	3.85E-07	5.696372	6.05394	1.0186178	Up
RPL5	5.18E-04	4.81E-05	4.379241	1.37025	1.0161973	Up
SEMA5A	4.13E-03	5.92E-04	3.625878	-1.02572	1.0161559	Up
DDX18	8.70E-03	1.48E-03	3.329917	-1.88924	1.0133437	Up
PLAGL1	1.63E-01	6.74E-02	1.862713	-5.3188	1.0116547	N.S
ETF1	3.56E-04	3.15E-05	4.499842	1.77645	1.0110068	Up
CD46	1.97E-03	2.44E-04	3.899678	-0.1855	1.0097491	Up
PTPN6	1.72E-01	7.23E-02	1.829106	-5.378	1.0090537	N.S
AMD1	4.44E-04	4.01E-05	4.431124	1.54432	1.0080393	Up
BTK	8.20E-02	2.67E-02	2.270747	-4.5253	1.0066214	N.S
NME1	4.54E-02	1.20E-02	2.590337	-3.81239	1.003016	Up
CCDC6	5.36E-04	4.99E-05	4.368411	1.33405	1.002444	Up
CTSZ	8.94E-02	3.01E-02	2.220418	-4.63045	1.0022214	N.S
HNRNPU	9.93E-04	1.05E-04	4.151789	0.61994	1.0007722	Up
ESD	8.95E-05	6.28E-06	4.949391	3.33584	0.9983996	N.S
ASAH1	3.85E-02	9.72E-03	2.670198	-3.62246	0.9977187	N.S
SMARCA4	6.61E-03	1.05E-03	3.44409	-1.56192	0.9958222	N.S
UTP18	2.20E-03	2.78E-04	3.860584	-0.30774	0.9945573	N.S
ASAH1	1.16E-02	2.12E-03	3.21075	-2.22274	0.9937358	N.S
ABI1	1.26E-03	1.40E-04	4.066956	0.34571	0.9926176	N.S
NR4A1	2.45E-01	1.20E-01	1.57682	-5.79123	0.9915511	N.S
LOC441155	1.22E-03	1.35E-04	4.077218	0.37871	0.9890662	N.S
CFDP1	2.73E-04	2.33E-05	4.585629	2.06869	0.9853574	N.S
TMEM5	1.73E-02	3.54E-03	3.035254	-2.69808	0.9847067	N.S
USP9X	3.32E-04	2.93E-05	4.520723	1.84733	0.9838065	N.S
HSP90AB1	7.43E-02	2.34E-02	2.326648	-4.4062	0.982391	N.S
ANAPC13	2.68E-03	3.54E-04	3.785867	-0.53932	0.9820008	N.S
MED13L	2.17E-02	4.71E-03	2.935248	-2.9602	0.9772566	N.S
FAM208A	5.52E-02	1.56E-02	2.487777	-4.04951	0.9771455	N.S
CTNNB1	2.23E-03	2.83E-04	3.854797	-0.32578	0.976858	N.S
KIAA1109	1.24E-04	9.27E-06	4.842158	2.95786	0.9746348	N.S
SMARCA2	9.06E-03	1.56E-03	3.312609	-1.9382	0.9732826	N.S
JUND	9.71E-03	1.71E-03	3.282728	-2.02231	0.9717073	N.S
ZBTB20	1.60E-01	6.57E-02	1.87481	-5.29725	0.9715935	N.S
FAM193A	3.22E-01	1.77E-01	1.365232	-6.09417	0.9691286	N.S
SUCLA2	4.69E-02	1.25E-02	2.573689	-3.8514	0.9690284	N.S
HNRNPR	1.12E-04	8.25E-06	4.874537	3.07162	0.9675226	N.S
LOC102725134	9.28E-02	3.17E-02	2.199149	-4.67428	0.9672913	N.S
PRNP	1.64E-01	6.81E-02	1.857476	-5.32809	0.9665417	N.S
LY86	2.11E-01	9.67E-02	1.687168	-5.61733	0.9663669	N.S
IRF5	7.45E-02	2.34E-02	2.325558	-4.40855	0.966231	N.S
RCN2	1.70E-02	3.46E-03	3.043452	-2.67631	0.9658281	N.S
TMEM135	3.02E-02	7.10E-03	2.78683	-3.33697	0.9644418	N.S
TAGLN2	5.36E-04	4.99E-05	4.368368	1.33391	0.9608053	N.S
USP34	2.27E-01	1.07E-01	1.634531	-5.70163	0.9592399	N.S
PTTG1IP	2.32E-03	2.96E-04	3.841399	-0.36747	0.9583524	N.S
MTX2	1.02E-02	1.83E-03	3.260187	-2.08541	0.9574776	N.S
MTHFD1	5.03E-02	1.38E-02	2.536256	-3.93839	0.9562363	N.S
ADAMTS3	3.15E-01	1.72E-01	1.38173	-6.07201	0.9552287	N.S
FMR1	1.01E-01	3.56E-02	2.149109	-4.77598	0.9548935	N.S
HBP1	1.14E-02	2.08E-03	3.217605	-2.20378	0.9527543	N.S
GRIP2	4.70E-03	6.98E-04	3.574166	-1.18007	0.9508405	N.S
ITGB1BP1	2.16E-02	4.69E-03	2.936366	-2.9573	0.9505895	N.S
LRRD1	4.49E-02	1.18E-02	2.597082	-3.79653	0.9502318	N.S
HNRNPA3	1.90E-02	3.98E-03	2.994572	-2.8055	0.9501954	N.S
UBE2E1	4.82E-02	1.30E-02	2.559738	-3.88394	0.9498978	N.S
FRYL	1.56E-03	1.84E-04	3.985965	0.0869	0.9489251	N.S
GLO1	2.36E-02	5.29E-03	2.893478	-3.06773	0.9480449	N.S
SON	1.36E-02	2.56E-03	3.14667	-2.39853	0.9474233	N.S
RHOQ	1.58E-02	3.14E-03	3.07739	-2.58572	0.9463529	N.S
HSPA9	3.06E-03	4.18E-04	3.735233	-0.69467	0.9423997	N.S
DSCR3	1.36E-03	1.54E-04	4.038655	0.25493	0.9396467	N.S
SERPINE1	1.72E-01	7.26E-02	1.827316	-5.38113	0.9390979	N.S
EIF1AX	5.55E-04	5.19E-05	4.356916	1.29567	0.932738	N.S
SMCHD1	3.97E-02	1.01E-02	2.655596	-3.65753	0.9319409	N.S
ZNF207	5.46E-04	5.10E-05	4.362328	1.31373	0.931822	N.S
RBPJ	1.60E-02	3.20E-03	3.070709	-2.60361	0.9293164	N.S
SPHAR	4.43E-03	6.47E-04	3.598057	-1.10894	0.9271952	N.S
DNAJC11	1.61E-03	1.90E-04	3.975495	0.05366	0.9269029	N.S
PSMA2	1.13E-02	2.06E-03	3.221082	-2.19416	0.9268838	N.S
VPS45	7.64E-02	2.43E-02	2.310798	-4.44022	0.9265752	N.S
CNOT8	1.78E-02	3.67E-03	3.023296	-2.72977	0.925822	N.S
IMP4	6.21E-02	1.82E-02	2.426801	-4.1868	0.925718	N.S
GNA12	3.15E-02	7.43E-03	2.770083	-3.37855	0.9256479	N.S
DUSP3	6.46E-02	1.92E-02	2.406741	-4.23136	0.9236588	N.S
STMN1	6.46E-02	1.92E-02	2.406358	-4.23221	0.9229015	N.S
ADK	3.41E-02	8.21E-03	2.733551	-3.46857	0.9223266	N.S
RPL10A	7.77E-02	2.48E-02	2.302274	-4.45843	0.9220947	N.S
TSC22D2	1.36E-01	5.26E-02	1.976739	-5.11082	0.9203058	N.S
NUDT21	7.71E-02	2.45E-02	2.306131	-4.4502	0.9202695	N.S
CIRBP	1.39E-02	2.62E-03	3.139253	-2.41871	0.9190106	N.S
CREM	3.16E-01	1.73E-01	1.377606	-6.07757	0.9171537	N.S
PRPF18	5.02E-04	4.64E-05	4.389574	1.40483	0.9166514	N.S
TDP2	3.94E-02	9.99E-03	2.659819	-3.6474	0.9157455	N.S
MUT	4.75E-03	7.06E-04	3.570206	-1.19183	0.9155954	N.S
LOC100996696	3.86E-03	5.47E-04	3.65108	-0.94998	0.9154226	N.S
DENND3	7.06E-02	2.18E-02	2.354135	-4.34675	0.9152296	N.S
MDM1	7.98E-02	2.57E-02	2.286428	-4.49214	0.914929	N.S
P4HA1	4.52E-02	1.19E-02	2.592748	-3.80672	0.9148385	N.S
ATP5H	3.31E-02	7.89E-03	2.748066	-3.43291	0.9145856	N.S
PRDM2	1.01E-01	3.57E-02	2.148673	-4.77686	0.9138576	N.S
SNORA21	2.21E-02	4.82E-03	2.92664	-2.98245	0.9128372	N.S
PSEN2	1.62E-01	6.69E-02	1.866214	-5.31258	0.9112921	N.S
GOLGA4	5.28E-03	8.08E-04	3.52752	-1.31807	0.910974	N.S
STRAP	1.22E-03	1.35E-04	4.077259	0.37884	0.910283	N.S
PSMD6	2.31E-01	1.10E-01	1.623333	-5.71924	0.9100151	N.S
NDUFV2	3.13E-04	2.73E-05	4.540548	1.91478	0.9098146	N.S
RPS6KB2	9.20E-04	9.57E-05	4.179317	0.7096	0.9096969	N.S
PARN	7.80E-03	1.29E-03	3.376856	-1.75558	0.9090542	N.S
IARS	6.52E-02	1.94E-02	2.401344	-4.24329	0.9086404	N.S
SPINT2	2.02E-01	9.09E-02	1.718327	-5.56629	0.9076365	N.S
BBIP1	8.62E-03	1.47E-03	3.333897	-1.87795	0.9072593	N.S
RGS10	1.39E-01	5.40E-02	1.964921	-5.13288	0.9068024	N.S
PPP2CA	2.18E-04	1.80E-05	4.658528	2.3191	0.9066356	N.S
ATP2A2	1.12E-02	2.03E-03	3.225094	-2.18305	0.9051799	N.S
UBA3	2.42E-02	5.45E-03	2.88316	-3.09412	0.9041879	N.S
PTP4A2	1.42E-03	1.63E-04	4.020671	0.19744	0.9025769	N.S
G3BP2	4.65E-03	6.88E-04	3.578404	-1.16748	0.9018541	N.S
PLK3	1.89E-01	8.24E-02	1.766022	-5.48652	0.8992188	N.S
QKI	4.67E-02	1.24E-02	2.576375	-3.84512	0.8966791	N.S
NPEPPS	4.35E-02	1.13E-02	2.613305	-3.75824	0.8959199	N.S
SCP2	9.69E-03	1.70E-03	3.283966	-2.01884	0.8957828	N.S
CAPN2	1.32E-01	5.06E-02	1.994896	-5.07669	0.8941293	N.S
JOSD1	3.97E-02	1.01E-02	2.656062	-3.65641	0.8918826	N.S
RNGTT	1.74E-02	3.56E-03	3.033579	-2.70253	0.8916688	N.S
VDAC2	1.66E-03	1.98E-04	3.963748	0.01643	0.890901	N.S
STAMBP	2.97E-02	6.95E-03	2.7947	-3.31737	0.8908373	N.S
AKAP11	6.03E-02	1.76E-02	2.441165	-4.15471	0.8895015	N.S
TRAF3IP3	1.14E-01	4.17E-02	2.081022	-4.91114	0.8889915	N.S
NDUFS1	4.47E-03	6.55E-04	3.594277	-1.12021	0.8889166	N.S
MTOR	6.61E-03	1.05E-03	3.444206	-1.56158	0.8884597	N.S
C11orf58	4.14E-04	3.72E-05	4.452544	1.61648	0.8854274	N.S
COX7B	1.51E-02	2.97E-03	3.095732	-2.53645	0.8823864	N.S
GPR107	9.95E-02	3.48E-02	2.159738	-4.75455	0.8814102	N.S
COMMD3-BMI1	3.32E-02	7.94E-03	2.745572	-3.43905	0.880854	N.S
TSNAX	3.69E-02	9.10E-03	2.695034	-3.56247	0.879829	N.S
EEF1D	2.06E-03	2.57E-04	3.884064	-0.23441	0.8795296	N.S
KIAA0196	9.26E-02	3.16E-02	2.201116	-4.67024	0.8783057	N.S
FMR1	5.24E-03	8.00E-04	3.530698	-1.30871	0.8775062	N.S
PDIA3	9.93E-04	1.05E-04	4.151145	0.61785	0.8769296	N.S
PRKACG	1.47E-01	5.84E-02	1.929254	-5.19875	0.875372	N.S
JUND	1.40E-02	2.66E-03	3.133672	-2.43388	0.8752585	N.S
MED7	2.00E-01	8.97E-02	1.724472	-5.55612	0.8747401	N.S
LOC101928747	8.89E-03	1.53E-03	3.320563	-1.91572	0.8735501	N.S
STAM	3.35E-01	1.88E-01	1.33023	-6.14035	0.8731152	N.S
WT1	2.11E-01	9.65E-02	1.688096	-5.61582	0.871673	N.S
NUP153	5.91E-02	1.70E-02	2.454229	-4.12539	0.8708375	N.S
GTF2IP4	5.12E-02	1.41E-02	2.526731	-3.96036	0.8707191	N.S
PSMC5	2.14E-02	4.63E-03	2.941063	-2.94514	0.8678331	N.S
DGUOK	8.86E-02	2.97E-02	2.22626	-4.61834	0.8672058	N.S
	8.26E-02	2.70E-02	2.267309	-4.53255	0.8664779	N.S
AK6	1.57E-03	1.85E-04	3.982912	0.0772	0.8661239	N.S
COLQ	5.03E-02	1.39E-02	2.534961	-3.94138	0.8660032	N.S
S100A4	1.63E-01	6.74E-02	1.862503	-5.31917	0.8658579	N.S
RPL24	4.10E-03	5.88E-04	3.628489	-1.01789	0.8650485	N.S
DICER1	1.03E-01	3.63E-02	2.141051	-4.79217	0.8631895	N.S
CNIH1	1.80E-03	2.19E-04	3.932992	-0.08074	0.8631783	N.S
AGL	1.92E-02	4.05E-03	2.988071	-2.82256	0.8628051	N.S
CXCL3	4.50E-01	2.91E-01	1.065933	-6.45216	0.8627431	N.S
GLIPR1	2.98E-01	1.60E-01	1.423845	-6.01432	0.8623154	N.S
NCK1	2.31E-02	5.13E-03	2.904774	-3.03876	0.8622566	N.S
ATXN10	3.66E-02	9.03E-03	2.698026	-3.55521	0.8595484	N.S
HSPA5	1.60E-02	3.20E-03	3.07063	-2.60382	0.8581692	N.S
NPM3	9.40E-03	1.64E-03	3.297189	-1.98167	0.8581032	N.S
COG2	1.79E-02	3.71E-03	3.018824	-2.74159	0.8565335	N.S
METAP1	1.98E-04	1.60E-05	4.690126	2.42821	0.8556658	N.S
MCL1	1.14E-01	4.15E-02	2.082895	-4.90747	0.8534165	N.S
EHBP1	1.85E-02	3.85E-03	3.006199	-2.77491	0.8525682	N.S
BTF3	7.90E-03	1.32E-03	3.369113	-1.77771	0.8523733	N.S
DDAH2	1.06E-01	3.79E-02	2.122051	-4.83014	0.8521218	N.S
TDG	3.57E-03	4.99E-04	3.679444	-0.86433	0.8517593	N.S
COL1A2	3.02E-01	1.63E-01	1.411287	-6.03169	0.851594	N.S
FCHO1	1.09E-02	1.96E-03	3.236944	-2.15016	0.8508191	N.S
VEZF1	9.13E-03	1.58E-03	3.308994	-1.9484	0.8497426	N.S
RCBTB2	5.22E-02	1.45E-02	2.516403	-3.98411	0.8487015	N.S
HPCAL1	6.99E-02	2.15E-02	2.360079	-4.33382	0.8455293	N.S
OTUD3	1.51E-01	6.07E-02	1.911113	-5.23185	0.8451502	N.S
CDK11A	1.97E-02	4.17E-03	2.97817	-2.8485	0.8451147	N.S
TMX4	7.31E-02	2.28E-02	2.336169	-4.38567	0.8445356	N.S
RTCA	4.90E-04	4.50E-05	4.397994	1.43305	0.8443052	N.S
NDUFV1	3.43E-02	8.28E-03	2.73007	-3.4771	0.8438355	N.S
MCFD2	1.11E-02	2.03E-03	3.22613	-2.18017	0.8427065	N.S
ARHGEF6	4.90E-02	1.33E-02	2.551613	-3.90283	0.8420297	N.S
ABCB9	1.29E-01	4.93E-02	2.005974	-5.05574	0.8416506	N.S
SSBP1	1.45E-02	2.77E-03	3.11956	-2.47214	0.8415178	N.S
HNRNPC	1.49E-03	1.73E-04	4.004263	0.14511	0.8409373	N.S
ANGPT1	4.04E-01	2.48E-01	1.165523	-6.34238	0.8397013	N.S
AIF1	2.09E-01	9.51E-02	1.695411	-5.60391	0.8384278	N.S
DNAJA2	4.10E-02	1.05E-02	2.64188	-3.69033	0.8373862	N.S
PSMC2	6.43E-03	1.01E-03	3.455916	-1.52759	0.8373526	N.S
SNORD73A	3.28E-03	4.52E-04	3.710617	-0.76973	0.8368679	N.S
PDLIM1	3.72E-01	2.20E-01	1.238812	-6.25561	0.8363856	N.S
PPIE	7.88E-03	1.31E-03	3.371045	-1.77219	0.834502	N.S
SUMO1	1.47E-04	1.15E-05	4.783593	2.75293	0.8344897	N.S
NFAT5	1.92E-02	4.02E-03	2.990705	-2.81565	0.8335383	N.S
ZNF24	7.15E-02	2.22E-02	2.347894	-4.3603	0.8320243	N.S
ZMIZ1	5.03E-02	1.38E-02	2.536773	-3.9372	0.8305599	N.S
EIF2AK2	1.47E-01	5.79E-02	1.932942	-5.19199	0.8303653	N.S
DIMT1	8.75E-02	2.92E-02	2.234487	-4.60125	0.8292318	N.S
RANBP2	4.19E-03	6.05E-04	3.619374	-1.04521	0.8283367	N.S
MAN2A2	8.07E-02	2.62E-02	2.279209	-4.50743	0.8279731	N.S
CTSB	2.69E-01	1.37E-01	1.508199	-5.89391	0.8272016	N.S
LOC101927137	1.12E-01	4.06E-02	2.09206	-4.88948	0.8253029	N.S
LAMP1	3.48E-03	4.85E-04	3.688385	-0.83725	0.823715	N.S
ADCY3	4.94E-02	1.34E-02	2.547141	-3.9132	0.8229467	N.S
MIR7112	4.05E-02	1.03E-02	2.647074	-3.67792	0.8220417	N.S
GFPT1	9.94E-02	3.47E-02	2.160536	-4.75293	0.8211866	N.S
MAN2A1	5.18E-02	1.44E-02	2.52101	-3.97352	0.8197395	N.S
FUS	9.77E-03	1.72E-03	3.280452	-2.0287	0.8197049	N.S
ATF4	3.71E-02	9.18E-03	2.691907	-3.57004	0.8179516	N.S
IL6ST	1.06E-01	3.79E-02	2.122371	-4.82951	0.8173266	N.S
KCTD20	1.09E-02	1.98E-03	3.234537	-2.15685	0.817249	N.S
SRPK2	4.76E-02	1.28E-02	2.566715	-3.86769	0.8172486	N.S
ABCD3	7.95E-02	2.56E-02	2.288989	-4.4867	0.816834	N.S
MANBA	7.42E-02	2.33E-02	2.327378	-4.40463	0.8162182	N.S
XRCC6	1.51E-02	2.96E-03	3.09695	-2.53317	0.8158946	N.S
ATG12	3.41E-03	4.74E-04	3.696046	-0.81401	0.8146328	N.S
SYPL1	2.80E-02	6.49E-03	2.81955	-3.25519	0.8138256	N.S
NME1	2.83E-01	1.48E-01	1.464256	-5.95744	0.8136168	N.S
ANGPT1	4.28E-01	2.70E-01	1.114415	-6.39989	0.8132769	N.S
EEF2	1.45E-02	2.77E-03	3.119676	-2.47182	0.8129327	N.S
RRP7A	4.72E-02	1.26E-02	2.570845	-3.85805	0.8125066	N.S
SNRPD2	9.27E-02	3.17E-02	2.199664	-4.67322	0.8120189	N.S
RB1	1.23E-01	4.59E-02	2.038047	-4.99451	0.8119665	N.S
ZNHIT3	1.36E-03	1.54E-04	4.038182	0.25342	0.8118228	N.S
NME1-NME2	1.55E-02	3.07E-03	3.084289	-2.56721	0.8085572	N.S
NFKBIA	2.75E-01	1.42E-01	1.488935	-5.92198	0.8077133	N.S
CCT5	2.03E-02	4.33E-03	2.965038	-2.8828	0.8071837	N.S
TRIP12	2.18E-01	1.01E-01	1.665286	-5.65267	0.806238	N.S
RRP1B	9.69E-02	3.36E-02	2.17484	-4.72393	0.8053268	N.S
SUMO1	4.69E-03	6.95E-04	3.575216	-1.17695	0.8052627	N.S
BOLA2	1.53E-01	6.20E-02	1.901624	-5.24905	0.8028799	N.S
MIR6831	2.03E-02	4.34E-03	2.963899	-2.88577	0.801627	N.S
RSRP1	1.89E-01	8.25E-02	1.76552	-5.48737	0.799184	N.S
PRKCI	5.26E-02	1.47E-02	2.512132	-3.99391	0.7989342	N.S
IDH3B	9.57E-04	1.01E-04	4.164363	0.66085	0.7983229	N.S
HTATSF1	3.12E-05	1.83E-06	5.283757	4.53564	0.7968021	N.S
	6.54E-02	1.95E-02	2.399026	-4.24841	0.7965786	N.S
EIF2B5	1.22E-01	4.54E-02	2.043439	-4.98413	0.7961389	N.S
YWHAZ	3.64E-02	8.96E-03	2.7009	-3.54823	0.795614	N.S
CUL1	7.79E-03	1.28E-03	3.377443	-1.75389	0.7953191	N.S
ADNP	4.93E-02	1.34E-02	2.548099	-3.91098	0.7935333	N.S
ITGA5	1.60E-01	6.58E-02	1.873454	-5.29967	0.7928081	N.S
GM2A	1.28E-02	2.39E-03	3.170492	-2.33347	0.79114	N.S
TSPAN3	7.91E-02	2.53E-02	2.29307	-4.47803	0.7911133	N.S
CD44	8.43E-02	2.77E-02	2.255506	-4.55735	0.7896137	N.S
GLOD4	8.27E-02	2.70E-02	2.266062	-4.53517	0.789478	N.S
ERCC3	1.11E-03	1.22E-04	4.108217	0.47869	0.7891994	N.S
SUGP2	2.03E-02	4.35E-03	2.963075	-2.88792	0.7878489	N.S
COIL	1.44E-02	2.76E-03	3.121771	-2.46615	0.7849164	N.S
SP100	3.69E-02	9.12E-03	2.694227	-3.56442	0.7836715	N.S
CETN2	6.74E-03	1.08E-03	3.435248	-1.58753	0.783337	N.S
PIAS2	3.72E-01	2.21E-01	1.237974	-6.25663	0.7818538	N.S
C21orf33	3.63E-02	8.91E-03	2.702977	-3.54319	0.7808999	N.S
ZFP36L2	1.12E-01	4.06E-02	2.091971	-4.88966	0.7805356	N.S
HSD17B10	5.60E-02	1.59E-02	2.481242	-4.06436	0.7797558	N.S
BAG5	2.95E-02	6.90E-03	2.797651	-3.31001	0.7742278	N.S
TRIO	2.46E-01	1.20E-01	1.575207	-5.79369	0.7733353	N.S
TLK2	1.95E-03	2.40E-04	3.904421	-0.17061	0.7728526	N.S
EEF1E1	6.57E-02	1.97E-02	2.395463	-4.25628	0.7723204	N.S
EIF3D	5.22E-03	7.92E-04	3.533598	-1.30016	0.7717609	N.S
SNRPA	4.48E-02	1.18E-02	2.59831	-3.79363	0.770609	N.S
BBX	2.07E-01	9.37E-02	1.70314	-5.59127	0.7704618	N.S
PCDHGA1	4.47E-02	1.17E-02	2.599987	-3.78968	0.7690951	N.S
CKB	1.16E-01	4.24E-02	2.0731	-4.92662	0.7684033	N.S
ERVK-7	1.79E-01	7.63E-02	1.803517	-5.42243	0.7665799	N.S
NPY	2.35E-01	1.13E-01	1.608193	-5.74289	0.7657937	N.S
TRIM28	2.54E-01	1.26E-01	1.551461	-5.82967	0.7649482	N.S
IGBP1	1.53E-02	3.02E-03	3.090144	-2.55148	0.7635513	N.S
EIF2B4	5.61E-02	1.59E-02	2.480213	-4.0667	0.7626241	N.S
NR1I2	1.08E-01	3.89E-02	2.111196	-4.85171	0.7626069	N.S
PCF11	6.65E-02	2.01E-02	2.388487	-4.27164	0.7623806	N.S
NR4A1	5.72E-01	4.11E-01	0.827909	-6.67609	0.7614906	N.S
	5.12E-01	3.51E-01	0.940058	-6.57739	0.7592397	N.S
RAP1B	3.42E-02	8.23E-03	2.732377	-3.47144	0.7592264	N.S
PSMD4	5.73E-02	1.64E-02	2.467707	-4.09501	0.7587895	N.S
PSMA5	4.53E-02	1.19E-02	2.592049	-3.80837	0.7586095	N.S
PAFAH1B1	2.18E-01	1.01E-01	1.666033	-5.65147	0.7569056	N.S
MAP4K4	1.28E-01	4.87E-02	2.011686	-5.0449	0.7555447	N.S
HNRNPA1P10	2.26E-02	4.96E-03	2.916467	-3.00869	0.7549865	N.S
DAP3	2.86E-02	6.65E-03	2.810659	-3.27749	0.7544942	N.S
CNP	1.12E-02	2.04E-03	3.223807	-2.18661	0.7531324	N.S
SIK1	5.27E-01	3.64E-01	0.915337	-6.60019	0.7530092	N.S
DYNLT1	7.67E-02	2.44E-02	2.309336	-4.44334	0.7526792	N.S
PIK3R1	1.14E-01	4.15E-02	2.08317	-4.90693	0.7526498	N.S
ATP6V1G2-DDX39B	2.16E-03	2.72E-04	3.866976	-0.28781	0.7517732	N.S
RFX5	4.51E-03	6.62E-04	3.59098	-1.13004	0.751555	N.S
CYB5B	6.52E-02	1.94E-02	2.401558	-4.24282	0.7515449	N.S
GK	7.36E-02	2.31E-02	2.331577	-4.39558	0.7504117	N.S
DCTD	1.16E-01	4.28E-02	2.069631	-4.93338	0.7494214	N.S
UGP2	1.43E-01	5.63E-02	1.945918	-5.16811	0.7482215	N.S
CCDC144B	1.79E-01	7.68E-02	1.800371	-5.42786	0.7476443	N.S
PI4KAP1	8.39E-03	1.42E-03	3.344121	-1.84892	0.7474833	N.S
CDV3	6.21E-04	5.95E-05	4.317773	1.16539	0.7473578	N.S
CLPX	1.02E-02	1.82E-03	3.261999	-2.08035	0.7471782	N.S
CDC123	4.94E-02	1.34E-02	2.547495	-3.91238	0.7435309	N.S
PFDN5	1.11E-02	2.01E-03	3.228401	-2.17388	0.7398197	N.S
WDR47	3.73E-02	9.29E-03	2.687499	-3.58071	0.7388346	N.S
TRAK1	1.26E-01	4.75E-02	2.023313	-5.02274	0.7381202	N.S
RNF139	5.03E-02	1.38E-02	2.535791	-3.93946	0.7381131	N.S
RPS6KA3	1.01E-01	3.56E-02	2.149377	-4.77545	0.7362088	N.S
TPR	4.75E-02	1.27E-02	2.567333	-3.86625	0.7361019	N.S
PDHX	1.66E-02	3.36E-03	3.054052	-2.6481	0.7360747	N.S
SFPQ	1.25E-01	4.68E-02	2.029676	-5.01057	0.7359535	N.S
NCBP1	2.51E-01	1.24E-01	1.55805	-5.81974	0.7346782	N.S
R3HDM1	3.74E-02	9.31E-03	2.686539	-3.58303	0.7334593	N.S
TSPYL4	2.17E-01	1.01E-01	1.667519	-5.64908	0.7301326	N.S
BTF3	6.52E-02	1.95E-02	2.400745	-4.24462	0.7291459	N.S
RPS6	9.83E-03	1.74E-03	3.277983	-2.03562	0.7289657	N.S
SPAG7	1.18E-02	2.17E-03	3.203094	-2.24387	0.7275535	N.S
PKN2	4.15E-02	1.06E-02	2.636772	-3.70251	0.7275178	N.S
STAT1	1.24E-01	4.66E-02	2.031604	-5.00688	0.7261556	N.S
HOXA10	6.31E-01	4.73E-01	0.721513	-6.75839	0.7257876	N.S
ZIC2	1.28E-01	4.86E-02	2.013206	-5.04201	0.7241962	N.S
PACS2	2.83E-02	6.57E-03	2.815059	-3.26646	0.7238641	N.S
KDM6B	8.48E-02	2.79E-02	2.252401	-4.56386	0.7237807	N.S
KAT6A	8.38E-03	1.41E-03	3.345893	-1.84389	0.7212889	N.S
MUTYH	1.41E-01	5.55E-02	1.952221	-5.15646	0.7209392	N.S
CLDND1	1.05E-02	1.88E-03	3.251354	-2.11006	0.7206711	N.S
SQLE	1.94E-01	8.61E-02	1.744597	-5.5226	0.7201203	N.S
CDKN1C	2.30E-01	1.09E-01	1.625866	-5.71527	0.7192985	N.S
FAM172A	2.48E-02	5.62E-03	2.871556	-3.1237	0.7192028	N.S
DNAJB12	1.61E-01	6.63E-02	1.869898	-5.30602	0.7176718	N.S
SIAH1	1.67E-01	6.97E-02	1.846607	-5.34729	0.7173346	N.S
RAB14	8.25E-03	1.38E-03	3.352985	-1.82371	0.7163463	N.S
R3HCC1	1.82E-01	7.83E-02	1.790955	-5.44404	0.7160471	N.S
UBE2J1	1.36E-01	5.27E-02	1.976141	-5.11193	0.714269	N.S
ACAP1	1.46E-01	5.76E-02	1.935481	-5.18733	0.713319	N.S
N4BP2L2	1.98E-01	8.82E-02	1.732878	-5.54216	0.7107314	N.S
SNRNP70	3.89E-02	9.84E-03	2.665614	-3.63348	0.7103505	N.S
SLBP	6.32E-02	1.86E-02	2.417729	-4.20699	0.7093327	N.S
MBD2	1.26E-01	4.73E-02	2.024821	-5.01986	0.7092267	N.S
ENTPD6	7.09E-03	1.14E-03	3.414995	-1.64603	0.7088874	N.S
VBP1	1.26E-01	4.77E-02	2.021002	-5.02716	0.7075716	N.S
MYB	4.19E-02	1.08E-02	2.631844	-3.71425	0.7067609	N.S
ZBED4	1.75E-01	7.44E-02	1.815288	-5.40206	0.7064185	N.S
IDO1	1.48E-02	2.88E-03	3.107092	-2.50583	0.7063072	N.S
GNB2	1.78E-01	7.61E-02	1.804603	-5.42056	0.7047754	N.S
REEP5	1.24E-01	4.63E-02	2.034245	-5.00181	0.7047471	N.S
ATP11B	8.03E-02	2.60E-02	2.282325	-4.50083	0.7046481	N.S
NME1	2.79E-01	1.45E-01	1.475392	-5.94151	0.7024092	N.S
PPP1CC	5.17E-03	7.83E-04	3.537268	-1.28933	0.7020725	N.S
TCEB1	1.51E-02	2.98E-03	3.094684	-2.53927	0.7002893	N.S
BCL2	2.80E-01	1.46E-01	1.471902	-5.94651	0.6991009	N.S
C5orf15	7.95E-02	2.56E-02	2.288556	-4.48762	0.6990197	N.S
FOXJ3	1.48E-02	2.87E-03	3.108119	-2.50306	0.6986792	N.S
RPS19	6.67E-02	2.02E-02	2.386009	-4.27709	0.6982454	N.S
SNORA3A	1.45E-02	2.78E-03	3.119403	-2.47256	0.6978103	N.S
ATRX	2.07E-02	4.45E-03	2.955436	-2.90781	0.696913	N.S
SEC13	1.66E-01	6.92E-02	1.849676	-5.34188	0.696652	N.S
MIR1908	2.51E-01	1.24E-01	1.560546	-5.81597	0.6963709	N.S
RAD51C	9.68E-02	3.35E-02	2.175776	-4.72203	0.6960014	N.S
RGS1	4.91E-01	3.29E-01	0.984032	-6.53537	0.6959888	N.S
STX16	5.03E-02	1.38E-02	2.536977	-3.93672	0.6958349	N.S
LSM7	2.19E-01	1.02E-01	1.662807	-5.65665	0.6956935	N.S
SFPQ	7.45E-02	2.34E-02	2.325292	-4.40912	0.6954726	N.S
	2.15E-01	9.93E-02	1.674071	-5.63853	0.6951249	N.S
PEX3	2.39E-01	1.16E-01	1.595552	-5.76247	0.6936184	N.S
WISP1	1.92E-01	8.43E-02	1.755381	-5.50449	0.6933138	N.S
YWHAQ	2.36E-02	5.29E-03	2.89368	-3.06722	0.6932794	N.S
H1FX	1.83E-01	7.89E-02	1.787402	-5.45013	0.6921946	N.S
IDS	2.90E-01	1.53E-01	1.445897	-5.98347	0.6920413	N.S
TRIM44	1.59E-01	6.52E-02	1.878264	-5.29108	0.6920129	N.S
KLF9	2.21E-01	1.03E-01	1.656329	-5.66701	0.6916413	N.S
MORF4L2	7.84E-03	1.30E-03	3.373402	-1.76545	0.6913974	N.S
PSMB10	3.73E-02	9.28E-03	2.687823	-3.57993	0.6910042	N.S
NFIX	1.28E-01	4.89E-02	2.010077	-5.04796	0.6909138	N.S
PKN1	5.22E-02	1.45E-02	2.516663	-3.98351	0.6899449	N.S
ATP6V1H	1.78E-01	7.61E-02	1.805003	-5.41987	0.6876874	N.S
SLC7A6	2.44E-01	1.20E-01	1.579213	-5.78758	0.6876517	N.S
IRF7	1.63E-01	6.76E-02	1.861094	-5.32167	0.6854365	N.S
TBCB	1.98E-02	4.20E-03	2.975867	-2.85452	0.6852735	N.S
TCF20	2.70E-02	6.20E-03	2.836057	-3.21365	0.6847426	N.S
FAS	1.46E-01	5.78E-02	1.934174	-5.18973	0.6842655	N.S
SCAMP1	1.50E-02	2.93E-03	3.100852	-2.52266	0.6840616	N.S
RPL12	6.85E-02	2.09E-02	2.37112	-4.30972	0.6826949	N.S
RPL22	1.15E-01	4.19E-02	2.079025	-4.91505	0.6818028	N.S
YAF2	1.50E-02	2.93E-03	3.100451	-2.52374	0.6811245	N.S
HSP90AB1	1.91E-01	8.39E-02	1.757437	-5.50103	0.6809375	N.S
SSBP1	9.80E-02	3.41E-02	2.167753	-4.73832	0.680106	N.S
EIF2S1	4.89E-02	1.32E-02	2.553115	-3.89934	0.6797749	N.S
GIT2	1.41E-01	5.55E-02	1.95282	-5.15535	0.6783741	N.S
ZNF91	1.26E-01	4.78E-02	2.020064	-5.02895	0.677498	N.S
RBBP8	7.84E-03	1.30E-03	3.373153	-1.76616	0.677072	N.S
CCT4	1.56E-02	3.10E-03	3.080897	-2.57631	0.6770106	N.S
FOLR1	4.07E-01	2.51E-01	1.1594	-6.3494	0.6765087	N.S
	8.01E-02	2.59E-02	2.284038	-4.4972	0.6754832	N.S
SAP30	2.38E-01	1.15E-01	1.597637	-5.75925	0.6751307	N.S
YES1	4.50E-01	2.91E-01	1.065917	-6.45218	0.6748269	N.S
XRCC5	4.46E-02	1.16E-02	2.601668	-3.78572	0.6744898	N.S
API5	1.06E-01	3.76E-02	2.125761	-4.82275	0.6743866	N.S
PRPF19	3.04E-01	1.65E-01	1.40612	-6.0388	0.6733081	N.S
FAAH	2.91E-01	1.55E-01	1.441867	-5.98914	0.6732017	N.S
IFRD1	4.27E-01	2.69E-01	1.116273	-6.39785	0.672542	N.S
BRD2	6.05E-02	1.77E-02	2.439567	-4.15829	0.6721653	N.S
RBM6	1.77E-01	7.54E-02	1.809289	-5.41246	0.67151	N.S
SACM1L	1.80E-01	7.69E-02	1.799453	-5.42944	0.6712514	N.S
PIK3CB	6.74E-02	2.04E-02	2.380985	-4.28812	0.6709819	N.S
SPEN	7.86E-02	2.51E-02	2.296215	-4.47134	0.6704672	N.S
SF3A3	6.78E-02	2.07E-02	2.376108	-4.29881	0.6701741	N.S
SLC25A6	6.61E-03	1.05E-03	3.443605	-1.56332	0.669156	N.S
KRAS	9.25E-02	3.15E-02	2.201599	-4.66925	0.6684578	N.S
LYRM1	1.12E-01	4.04E-02	2.094882	-4.88393	0.668368	N.S
UBE2D3	4.63E-03	6.83E-04	3.580685	-1.16069	0.6674946	N.S
CASP9	1.99E-02	4.23E-03	2.972669	-2.86288	0.6665064	N.S
SLC12A2	6.56E-02	1.97E-02	2.396436	-4.25413	0.6662675	N.S
GLA	5.29E-01	3.66E-01	0.910458	-6.60462	0.6661547	N.S
RPS27A	4.59E-03	6.75E-04	3.58463	-1.14895	0.6658173	N.S
FAM32A	9.51E-02	3.27E-02	2.185513	-4.70219	0.6653381	N.S
CBX1	3.04E-01	1.65E-01	1.40528	-6.03995	0.6646741	N.S
VCAN	6.94E-01	5.51E-01	0.599179	-6.83928	0.6635024	N.S
RPS6KA3	1.77E-01	7.54E-02	1.809164	-5.41268	0.6628744	N.S
DNASE1	1.12E-01	4.04E-02	2.095061	-4.88358	0.6616827	N.S
EIF3F	7.06E-02	2.18E-02	2.354383	-4.34621	0.6609355	N.S
TYK2	1.94E-01	8.58E-02	1.746398	-5.51958	0.6602628	N.S
SNORA21	3.63E-02	8.93E-03	2.702257	-3.54494	0.6600632	N.S
ACOT13	3.77E-01	2.25E-01	1.225022	-6.27232	0.6574734	N.S
ZFYVE26	1.84E-01	7.96E-02	1.782927	-5.45778	0.6570474	N.S
POLR2G	3.59E-02	8.75E-03	2.709684	-3.52687	0.656431	N.S
JUP	3.19E-01	1.75E-01	1.371871	-6.08528	0.6553411	N.S
RBM14-RBM4	8.94E-02	3.01E-02	2.221313	-4.62859	0.6534862	N.S
FCGR2A	5.53E-01	3.92E-01	0.86127	-6.648	0.6528547	N.S
KBTBD2	8.70E-02	2.89E-02	2.238402	-4.5931	0.651209	N.S
RAN	1.11E-01	4.01E-02	2.097677	-4.87843	0.6507106	N.S
LOC101060835	4.34E-01	2.75E-01	1.101312	-6.41424	0.6491891	N.S
EIF3A	2.09E-01	9.54E-02	1.694315	-5.6057	0.6479398	N.S
RPS6KA5	2.72E-01	1.39E-01	1.498949	-5.90743	0.6470775	N.S
ICAM2	3.61E-01	2.11E-01	1.263903	-6.22475	0.6462042	N.S
SMS	2.14E-03	2.68E-04	3.871548	-0.27354	0.6458909	N.S
ATXN10	7.53E-03	1.23E-03	3.39191	-1.71244	0.6458633	N.S
SGTA	5.13E-02	1.42E-02	2.525524	-3.96314	0.6452864	N.S
HIST1H2BK	2.91E-01	1.54E-01	1.442932	-5.98764	0.6448084	N.S
NTRK2	5.45E-02	1.54E-02	2.493043	-4.03753	0.6439738	N.S
HMGN1	3.12E-02	7.34E-03	2.774561	-3.36745	0.6438005	N.S
UBE2N	7.51E-02	2.37E-02	2.320358	-4.41972	0.6435415	N.S
RAF1	2.91E-02	6.80E-03	2.802583	-3.29769	0.6417817	N.S
SNORA68	3.78E-02	9.46E-03	2.680376	-3.59793	0.6413018	N.S
ITPA	5.85E-02	1.68E-02	2.458118	-4.11664	0.6396085	N.S
POU6F1	6.83E-02	2.09E-02	2.37255	-4.3066	0.6395959	N.S
TNFAIP2	4.96E-01	3.34E-01	0.973709	-6.5454	0.638735	N.S
SPG11	8.84E-02	2.96E-02	2.227682	-4.61539	0.638149	N.S
BAX	8.42E-02	2.77E-02	2.256499	-4.55527	0.6376368	N.S
ATP2A2	3.47E-02	8.41E-03	2.724376	-3.49103	0.6370766	N.S
PUM1	3.50E-02	8.49E-03	2.720785	-3.4998	0.6363051	N.S
DNAJB6	2.37E-01	1.14E-01	1.603305	-5.75048	0.6360112	N.S
SFI1	2.50E-01	1.23E-01	1.562134	-5.81356	0.6355044	N.S
HIST1H2BN	3.80E-01	2.28E-01	1.218612	-6.28003	0.6343992	N.S
MAX	3.04E-01	1.65E-01	1.405069	-6.04024	0.6341795	N.S
PARK7	1.32E-01	5.07E-02	1.993777	-5.07881	0.6331527	N.S
EEF1A1	2.13E-02	4.59E-03	2.944221	-2.93695	0.6321652	N.S
GSS	3.18E-01	1.75E-01	1.37356	-6.08302	0.6319754	N.S
TANK	3.80E-01	2.27E-01	1.219601	-6.27884	0.631468	N.S
EAPP	5.72E-02	1.64E-02	2.468591	-4.09301	0.6314623	N.S
CASP7	1.64E-01	6.79E-02	1.858848	-5.32566	0.6305729	N.S
TPM4	1.91E-01	8.36E-02	1.759108	-5.49821	0.6300751	N.S
SPINK2	6.79E-01	5.33E-01	0.627177	-6.82207	0.6297295	N.S
FCHSD2	8.97E-02	3.03E-02	2.217716	-4.63603	0.6273933	N.S
FAF2	1.88E-01	8.19E-02	1.7691	-5.48131	0.6262766	N.S
NBAS	2.50E-01	1.24E-01	1.562026	-5.81373	0.6260627	N.S
CYP2A13	3.77E-01	2.25E-01	1.225917	-6.27124	0.6234761	N.S
EIF4B	1.26E-01	4.77E-02	2.02116	-5.02686	0.6227751	N.S
CUL1	1.28E-01	4.89E-02	2.010361	-5.04742	0.6225834	N.S
DNAJC13	9.98E-02	3.49E-02	2.157719	-4.75863	0.6212624	N.S
NR3C1	1.51E-01	6.06E-02	1.911795	-5.23061	0.621227	N.S
SNORD83B	7.77E-02	2.47E-02	2.30277	-4.45737	0.6210902	N.S
RPL34	3.21E-02	7.62E-03	2.760893	-3.40128	0.6204172	N.S
ICAM2	3.91E-01	2.36E-01	1.197166	-6.30553	0.6196757	N.S
RYBP	2.97E-01	1.59E-01	1.426493	-6.01064	0.6171245	N.S
DECR1	3.74E-01	2.22E-01	1.233169	-6.26247	0.6154543	N.S
PRRC2A	6.77E-02	2.06E-02	2.378489	-4.29359	0.6146183	N.S
ATXN10	1.19E-01	4.41E-02	2.05631	-4.95927	0.6139037	N.S
TCEA1	1.66E-02	3.36E-03	3.053365	-2.64993	0.6135967	N.S
RHOQ	1.66E-01	6.94E-02	1.848911	-5.34323	0.61347	N.S
	4.30E-01	2.71E-01	1.110134	-6.4046	0.6127584	N.S
ILF3	2.45E-01	1.20E-01	1.5774	-5.79035	0.6120843	N.S
ZFAND5	7.53E-02	2.38E-02	2.318382	-4.42396	0.6119136	N.S
BLMH	1.26E-01	4.74E-02	2.023701	-5.022	0.6112723	N.S
SF3A2	8.49E-02	2.80E-02	2.251888	-4.56493	0.6110421	N.S
VGLL4	8.71E-02	2.90E-02	2.237072	-4.59587	0.6099629	N.S
HELZ	2.68E-01	1.36E-01	1.51112	-5.88963	0.6096775	N.S
PRKAB2	1.94E-01	8.54E-02	1.748842	-5.51548	0.6095432	N.S
KRT8	1.75E-02	3.59E-03	3.030512	-2.71066	0.6093849	N.S
CEP135	7.27E-02	2.26E-02	2.339333	-4.37884	0.6090654	N.S
FOXN3	2.13E-02	4.60E-03	2.943443	-2.93896	0.6086308	N.S
IFNAR2	1.50E-01	6.01E-02	1.915814	-5.2233	0.6083433	N.S
MED13	1.39E-01	5.41E-02	1.964166	-5.13428	0.6052444	N.S
C1QBP	2.43E-01	1.19E-01	1.582614	-5.78237	0.6044723	N.S
XRCC5	6.19E-02	1.81E-02	2.42935	-4.18112	0.6044012	N.S
ALG8	2.31E-01	1.10E-01	1.621449	-5.7222	0.6034124	N.S
SLC25A46	1.02E-02	1.82E-03	3.261308	-2.08228	0.6033451	N.S
PIN1	6.31E-02	1.86E-02	2.419279	-4.20355	0.6027385	N.S
TSC22D2	2.33E-01	1.11E-01	1.615675	-5.73123	0.6006307	N.S
TFAP4	9.39E-02	3.22E-02	2.192752	-4.68739	0.5974411	N.S
RRN3P1	1.19E-01	4.42E-02	2.05538	-4.96107	0.5952904	N.S
WTH3DI	3.01E-01	1.62E-01	1.416894	-6.02395	0.5942136	N.S
RAB11A	2.40E-01	1.16E-01	1.59292	-5.76653	0.5940014	N.S
PICK1	1.72E-01	7.21E-02	1.83039	-5.37576	0.5934457	N.S
POLA1	3.36E-02	8.05E-03	2.74058	-3.45132	0.5931035	N.S
KATNA1	1.62E-02	3.25E-03	3.064583	-2.61999	0.5928261	N.S
SARAF	7.27E-02	2.27E-02	2.339017	-4.37952	0.5927921	N.S
PPP1R3C	1.68E-01	7.04E-02	1.8419	-5.35558	0.5920106	N.S
SPTLC1	8.29E-02	2.71E-02	2.26453	-4.5384	0.5910469	N.S
SHOC2	4.06E-02	1.04E-02	2.645898	-3.68073	0.5896783	N.S
PBX1	4.84E-01	3.22E-01	0.997967	-6.52167	0.5893381	N.S
RPS15A	5.92E-02	1.71E-02	2.453378	-4.12731	0.5891835	N.S
LOC101928269	3.42E-01	1.94E-01	1.312282	-6.16359	0.588784	N.S
HNRNPM	4.28E-02	1.10E-02	2.622009	-3.73761	0.5865052	N.S
CDC7	1.16E-01	4.29E-02	2.068668	-4.93526	0.586055	N.S
MCM6	1.87E-01	8.14E-02	1.772065	-5.47628	0.5858853	N.S
MAK16	2.11E-02	4.54E-03	2.948398	-2.9261	0.5855991	N.S
NECTIN2	2.15E-01	9.91E-02	1.675128	-5.63683	0.5852258	N.S
HNRNPH1	1.71E-01	7.20E-02	1.831309	-5.37415	0.5840166	N.S
MOB1A	6.60E-02	1.99E-02	2.392486	-4.26283	0.5827774	N.S
SEPT2	5.18E-02	1.44E-02	2.520447	-3.97482	0.5823689	N.S
RCC1	4.08E-01	2.52E-01	1.155556	-6.35379	0.5820895	N.S
UBC	7.22E-02	2.25E-02	2.342466	-4.37206	0.5820442	N.S
EDC4	1.37E-01	5.33E-02	1.971311	-5.12096	0.5801353	N.S
KCNA5	3.37E-01	1.90E-01	1.324814	-6.14739	0.5787718	N.S
SLC25A6	8.39E-02	2.76E-02	2.25823	-4.55164	0.5782755	N.S
DDX39A	4.68E-02	1.25E-02	2.575213	-3.84784	0.5782146	N.S
HSPE1-MOB4	6.54E-02	1.95E-02	2.399142	-4.24816	0.5771343	N.S
COG4	1.22E-01	4.52E-02	2.044924	-4.98127	0.5757571	N.S
HOXD4	1.20E-01	4.44E-02	2.053106	-4.96547	0.5750133	N.S
AKR1A1	4.29E-02	1.11E-02	2.620253	-3.74178	0.5740713	N.S
PRPF3	1.17E-01	4.31E-02	2.065733	-4.94097	0.5737696	N.S
PRKCB	2.39E-01	1.16E-01	1.595889	-5.76195	0.5729816	N.S
MSH3	1.03E-01	3.64E-02	2.139855	-4.79457	0.5724174	N.S
PAK2	1.29E-01	4.93E-02	2.006198	-5.05532	0.5718568	N.S
VAMP1	1.64E-01	6.79E-02	1.858881	-5.3256	0.5717423	N.S
RAB5A	8.94E-02	3.01E-02	2.221006	-4.62923	0.5716212	N.S
RPS15A	3.02E-01	1.63E-01	1.411373	-6.03157	0.5710438	N.S
CCL3	6.94E-01	5.51E-01	0.600297	-6.8386	0.570128	N.S
MDH1	6.71E-02	2.03E-02	2.383032	-4.28363	0.5693892	N.S
ST13	8.62E-02	2.86E-02	2.242512	-4.58453	0.5689483	N.S
SAP30	4.66E-01	3.04E-01	1.036804	-6.48249	0.5685031	N.S
STX10	2.42E-01	1.18E-01	1.58682	-5.77592	0.5683575	N.S
CEACAM5	5.43E-01	3.82E-01	0.880799	-6.63106	0.568052	N.S
CERS1	1.32E-01	5.05E-02	1.995332	-5.07587	0.5678972	N.S
PSMA2	1.34E-01	5.16E-02	1.985825	-5.09378	0.56725	N.S
PTPN7	2.49E-01	1.22E-01	1.56729	-5.80575	0.5669051	N.S
CCDC144B	3.20E-01	1.76E-01	1.369991	-6.0878	0.5666693	N.S
NDUFB5	4.24E-02	1.09E-02	2.625822	-3.72856	0.5653605	N.S
TPD52L2	1.34E-01	5.18E-02	1.983899	-5.09739	0.5642475	N.S
UBE2B	1.57E-01	6.37E-02	1.888932	-5.27194	0.5638868	N.S
DEDD	6.03E-02	1.76E-02	2.441696	-4.15352	0.5634063	N.S
RPL9	1.49E-01	5.94E-02	1.921534	-5.21287	0.5628908	N.S
HNRNPDL	9.71E-02	3.37E-02	2.173217	-4.72723	0.5628744	N.S
TBCE	8.62E-02	2.86E-02	2.242637	-4.58427	0.5621131	N.S
RPL38	7.05E-02	2.17E-02	2.355665	-4.34342	0.5613742	N.S
DAD1	2.56E-01	1.28E-01	1.544101	-5.84072	0.5609522	N.S
RRM1	1.37E-01	5.30E-02	1.973315	-5.11722	0.5606096	N.S
CEP162	4.05E-01	2.50E-01	1.162487	-6.34586	0.5599889	N.S
SRP54	2.66E-01	1.34E-01	1.518357	-5.87898	0.5590855	N.S
MIR5193	1.31E-01	4.99E-02	2.000827	-5.06549	0.5578621	N.S
LOC101928634	3.84E-02	9.63E-03	2.673841	-3.61369	0.5561307	N.S
MRPL33	1.32E-01	5.09E-02	1.99152	-5.08306	0.5544006	N.S
LIMK2	2.09E-01	9.56E-02	1.693207	-5.60751	0.5535479	N.S
SGK1	5.55E-01	3.94E-01	0.857614	-6.65113	0.5527462	N.S
ARFGAP2	6.37E-02	1.88E-02	2.413743	-4.21584	0.5518757	N.S
MIR7703	5.99E-02	1.73E-02	2.446494	-4.14277	0.5518534	N.S
CNOT1	1.86E-01	8.09E-02	1.775359	-5.47068	0.5507474	N.S
TSN	1.49E-01	5.96E-02	1.920098	-5.21549	0.5500654	N.S
ZNF428	2.94E-01	1.56E-01	1.436211	-5.99707	0.5494819	N.S
	1.14E-01	4.15E-02	2.083323	-4.90663	0.5494372	N.S
STX4	5.99E-02	1.74E-02	2.446412	-4.14295	0.5484156	N.S
NFKBIE	3.32E-01	1.86E-01	1.337771	-6.1305	0.5483185	N.S
WDR13	1.21E-01	4.51E-02	2.046243	-4.97873	0.5468271	N.S
MGEA5	2.74E-01	1.41E-01	1.491425	-5.91837	0.5452361	N.S
KDM2A	7.34E-02	2.30E-02	2.333759	-4.39087	0.5440761	N.S
PTGES3	1.99E-01	8.88E-02	1.729586	-5.54764	0.5426701	N.S
BTG3	5.73E-01	4.12E-01	0.825335	-6.67821	0.5422944	N.S
SCYL3	1.10E-01	3.98E-02	2.100801	-4.87226	0.5418564	N.S
NONO	1.47E-02	2.84E-03	3.111193	-2.49476	0.541536	N.S
SERINC1	1.06E-01	3.79E-02	2.122277	-4.82969	0.5413615	N.S
NXF1	1.51E-01	6.07E-02	1.911218	-5.23166	0.5409251	N.S
PCGF1	2.31E-01	1.10E-01	1.623139	-5.71955	0.5407178	N.S
6-Mar	3.44E-01	1.97E-01	1.305101	-6.1728	0.5398727	N.S
SNU13	1.48E-01	5.89E-02	1.925113	-5.20633	0.539644	N.S
MDK	6.05E-01	4.45E-01	0.768972	-6.72305	0.5396336	N.S
CDK6	2.18E-01	1.01E-01	1.665846	-5.65177	0.5391039	N.S
SSX4B	3.24E-01	1.79E-01	1.360224	-6.10085	0.5388356	N.S
PSMD7	2.01E-01	9.02E-02	1.721841	-5.56048	0.5378028	N.S
MYB	2.56E-01	1.28E-01	1.542797	-5.84267	0.5367749	N.S
CRY1	3.49E-01	2.00E-01	1.294476	-6.18635	0.5366351	N.S
VAMP2	3.52E-01	2.04E-01	1.284659	-6.19877	0.5362697	N.S
MIR7703	9.54E-02	3.29E-02	2.18344	-4.70642	0.5362657	N.S
EIF1AX	3.95E-02	1.00E-02	2.658406	-3.65079	0.5358499	N.S
PPM1B	2.10E-01	9.61E-02	1.690319	-5.61221	0.5358398	N.S
ATP6V0E2	2.44E-01	1.19E-01	1.579762	-5.78674	0.5340461	N.S
TMSB10	8.50E-02	2.81E-02	2.24943	-4.57008	0.5331571	N.S
RPS5	2.73E-01	1.40E-01	1.494236	-5.91429	0.5331562	N.S
SH3BGR	2.45E-01	1.20E-01	1.578215	-5.7891	0.5321719	N.S
LSM2	2.66E-01	1.35E-01	1.516654	-5.88149	0.5304083	N.S
ATP5S	6.12E-02	1.79E-02	2.434131	-4.17045	0.5302389	N.S
STAC	4.58E-01	2.98E-01	1.050596	-6.46823	0.5299251	N.S
PTPRE	4.77E-01	3.14E-01	1.01616	-6.5035	0.5294725	N.S
USP33	3.21E-01	1.77E-01	1.366356	-6.09267	0.5283644	N.S
EIF3I	1.76E-01	7.50E-02	1.811801	-5.40811	0.5281497	N.S
CETN3	7.16E-02	2.22E-02	2.347146	-4.36192	0.5269684	N.S
EIF5B	4.49E-02	1.18E-02	2.596082	-3.79888	0.5265891	N.S
MAPRE1	2.20E-01	1.02E-01	1.658047	-5.66427	0.5263317	N.S
TBCC	2.12E-01	9.72E-02	1.6847	-5.62134	0.5260246	N.S
MEF2C	2.21E-01	1.03E-01	1.65459	-5.66979	0.525614	N.S
EEF1A1	4.61E-02	1.22E-02	2.582953	-3.82972	0.5254272	N.S
BNIP1	6.53E-02	1.95E-02	2.400018	-4.24622	0.5251443	N.S
IL1B	4.49E-01	2.88E-01	1.072086	-6.44565	0.5250805	N.S
ANP32E	2.77E-01	1.44E-01	1.481213	-5.93313	0.5247544	N.S
LOC400927-CSNK1E	1.49E-01	5.93E-02	1.922188	-5.21168	0.5246538	N.S
HAUS7	6.06E-02	1.77E-02	2.43865	-4.16034	0.524061	N.S
RPL22	1.48E-01	5.88E-02	1.925919	-5.20486	0.5240392	N.S
HSF1	3.09E-01	1.69E-01	1.393029	-6.05669	0.523972	N.S
PSMD7	2.46E-01	1.20E-01	1.575017	-5.79398	0.5238958	N.S
RHOA	2.04E-02	4.36E-03	2.962113	-2.89043	0.5236639	N.S
RPP38	8.70E-02	2.89E-02	2.23797	-4.594	0.5229768	N.S
LOC101929240	5.24E-03	7.98E-04	3.531457	-1.30647	0.5220265	N.S
NF1P9	2.73E-01	1.40E-01	1.494896	-5.91333	0.5210289	N.S
WHAMM	2.58E-01	1.29E-01	1.539021	-5.84832	0.5204691	N.S
TLR2	6.38E-01	4.82E-01	0.707339	-6.76852	0.5195782	N.S
ARFGEF2	1.21E-01	4.50E-02	2.046779	-4.97769	0.5189948	N.S
FAM168B	4.32E-02	1.12E-02	2.61667	-3.75027	0.5161623	N.S
MIR6834	1.74E-01	7.38E-02	1.819328	-5.39505	0.5158208	N.S
SERP1	2.30E-02	5.10E-03	2.906601	-3.03407	0.5156434	N.S
MTA1	2.15E-01	9.89E-02	1.675948	-5.63551	0.514864	N.S
BLM	1.28E-01	4.89E-02	2.010218	-5.04769	0.5145289	N.S
VAMP4	4.30E-01	2.72E-01	1.108778	-6.40608	0.514223	N.S
ANXA2P3	4.58E-01	2.98E-01	1.049922	-6.46893	0.5134876	N.S
TUBB4B	3.03E-01	1.64E-01	1.410112	-6.03331	0.5133399	N.S
PSMC4	1.80E-01	7.75E-02	1.796229	-5.43498	0.5127541	N.S
CCZ1B	2.97E-01	1.59E-01	1.426175	-6.01108	0.5121655	N.S
ATP6V1A	3.34E-01	1.88E-01	1.332922	-6.13684	0.5119098	N.S
GNL1	3.00E-01	1.61E-01	1.419064	-6.02095	0.5116349	N.S
CLIC1	3.45E-02	8.33E-03	2.727864	-3.4825	0.5102529	N.S
SSR1	1.48E-01	5.86E-02	1.927593	-5.2018	0.5083945	N.S
PBX3	7.32E-01	5.95E-01	0.534077	-6.87628	0.5083112	N.S
CELF2	3.17E-01	1.74E-01	1.376812	-6.07864	0.5079727	N.S
RIBC2	3.74E-01	2.23E-01	1.231933	-6.26397	0.5075175	N.S
SNORA41	1.74E-01	7.34E-02	1.822049	-5.39031	0.5071165	N.S
HNRNPC	2.15E-01	9.89E-02	1.675977	-5.63546	0.5067671	N.S
MTHFD2	1.19E-01	4.40E-02	2.05737	-4.95721	0.5066727	N.S
IQCK	4.33E-01	2.74E-01	1.103462	-6.4119	0.5062606	N.S
RPL31	1.26E-01	4.72E-02	2.025553	-5.01846	0.5058416	N.S
TFPI	6.53E-01	5.00E-01	0.678395	-6.78859	0.5051535	N.S
POLR3C	4.46E-02	1.17E-02	2.601005	-3.78728	0.5042087	N.S
MRPS27	3.40E-01	1.93E-01	1.317162	-6.1573	0.5041121	N.S
CEP68	4.87E-01	3.24E-01	0.993349	-6.52623	0.5035756	N.S
	1.12E-01	4.05E-02	2.093506	-4.88664	0.5025585	N.S
HPRT1	1.90E-01	8.30E-02	1.762716	-5.49211	0.5025544	N.S
GTF2H5	3.23E-01	1.78E-01	1.361837	-6.0987	0.5023595	N.S
ENO1	1.55E-01	6.30E-02	1.894371	-5.26215	0.5022294	N.S
FYB	5.41E-01	3.80E-01	0.884052	-6.6282	0.5022055	N.S
RNH1	2.71E-01	1.38E-01	1.50169	-5.90343	0.501857	N.S
MARCKSL1	3.02E-01	1.63E-01	1.413807	-6.02822	0.5006805	N.S
SH2B3	2.54E-01	1.26E-01	1.551581	-5.82949	0.4993628	N.S
RAN	3.51E-01	2.02E-01	1.288455	-6.19398	0.4991005	N.S
GALC	4.12E-01	2.55E-01	1.148359	-6.36197	0.4990297	N.S
MPHOSPH6	1.72E-01	7.24E-02	1.828413	-5.37921	0.4984952	N.S
PLXNB2	2.09E-01	9.55E-02	1.69377	-5.60659	0.4978513	N.S
ANXA2P3	4.10E-01	2.54E-01	1.152018	-6.35782	0.4977887	N.S
LSM7	1.91E-01	8.42E-02	1.75598	-5.50348	0.4977321	N.S
SNORD14D	4.36E-01	2.77E-01	1.096916	-6.41902	0.4975892	N.S
VAT1	4.05E-01	2.49E-01	1.163252	-6.34499	0.4975078	N.S
STAT5A	2.62E-01	1.32E-01	1.527831	-5.86497	0.4974077	N.S
SEC13	5.33E-02	1.50E-02	2.504945	-4.01036	0.4970572	N.S
CPD	4.63E-01	3.02E-01	1.041732	-6.47742	0.496233	N.S
METTL1	2.58E-01	1.29E-01	1.537811	-5.85012	0.496077	N.S
NPFF	4.22E-01	2.64E-01	1.128097	-6.38474	0.4958712	N.S
IL13RA1	3.01E-01	1.62E-01	1.41491	-6.0267	0.4954504	N.S
RPN2	1.24E-01	4.64E-02	2.033056	-5.00409	0.4954298	N.S
HLA-DRA	3.91E-01	2.36E-01	1.196523	-6.30629	0.4951955	N.S
ACTR2	1.41E-01	5.53E-02	1.954234	-5.15273	0.4943543	N.S
TNF	6.19E-01	4.60E-01	0.743544	-6.74226	0.4942484	N.S
PIEZO1	2.40E-01	1.17E-01	1.59112	-5.76931	0.4941188	N.S
VEZF1	2.08E-01	9.45E-02	1.698968	-5.5981	0.4935818	N.S
BRD2	1.68E-01	7.02E-02	1.843395	-5.35295	0.4917956	N.S
KYNU	1.14E-01	4.18E-02	2.079972	-4.91319	0.4887188	N.S
USP4	1.86E-01	8.06E-02	1.777152	-5.46762	0.4884203	N.S
BARX2	4.20E-01	2.62E-01	1.131474	-6.38097	0.4883851	N.S
OXA1L	9.71E-02	3.37E-02	2.173112	-4.72745	0.4878456	N.S
PKD2	2.75E-01	1.42E-01	1.486857	-5.92499	0.4875599	N.S
SNORD38B	1.46E-01	5.77E-02	1.935004	-5.18821	0.4875393	N.S
RBBP4	5.32E-01	3.70E-01	0.902516	-6.61179	0.4873345	N.S
DYNC1H1	6.52E-02	1.94E-02	2.401141	-4.24374	0.487289	N.S
IMMT	2.32E-01	1.11E-01	1.618923	-5.72615	0.4872213	N.S
POLR2K	6.13E-02	1.79E-02	2.43337	-4.17215	0.4865375	N.S
POLG2	5.23E-01	3.60E-01	0.921527	-6.59454	0.4845807	N.S
UTRN	5.63E-02	1.60E-02	2.477908	-4.07192	0.4843399	N.S
LSM3	2.35E-01	1.13E-01	1.608902	-5.74178	0.4841115	N.S
PWP1	3.34E-02	8.00E-03	2.743123	-3.44507	0.4837153	N.S
LIMS4	4.04E-01	2.49E-01	1.165188	-6.34276	0.4835353	N.S
UBE2A	3.02E-01	1.63E-01	1.412153	-6.0305	0.4832965	N.S
PTPRA	2.17E-01	1.01E-01	1.667212	-5.64958	0.4823249	N.S
SOX2	2.44E-01	1.19E-01	1.581313	-5.78436	0.4818869	N.S
RPS18	9.64E-02	3.33E-02	2.177904	-4.7177	0.4818101	N.S
SEC24A	3.27E-01	1.82E-01	1.350347	-6.11395	0.4817908	N.S
GTF2IP4	1.95E-01	8.64E-02	1.743033	-5.52522	0.4813749	N.S
RAP1B	1.06E-01	3.77E-02	2.124279	-4.82571	0.4811243	N.S
EIF6	2.19E-02	4.76E-03	2.931101	-2.97092	0.4809993	N.S
SLC35D2	4.79E-01	3.16E-01	1.010735	-6.50895	0.4802878	N.S
DLST	3.08E-01	1.68E-01	1.396698	-6.05169	0.47999	N.S
DCTD	1.49E-01	5.96E-02	1.919738	-5.21615	0.4798464	N.S
TERF1	1.02E-01	3.58E-02	2.146762	-4.7807	0.4796036	N.S
RPL35	1.92E-01	8.42E-02	1.755629	-5.50407	0.4792112	N.S
LMO7	3.97E-01	2.42E-01	1.182812	-6.32236	0.479074	N.S
KHDRBS1	5.33E-02	1.50E-02	2.504947	-4.01036	0.4772725	N.S
LY75-CD302	5.48E-01	3.87E-01	0.870795	-6.63979	0.4769072	N.S
RPS21	1.60E-01	6.53E-02	1.877089	-5.29318	0.4764138	N.S
TOB1	5.81E-01	4.21E-01	0.811052	-6.68987	0.4759728	N.S
PEX6	1.52E-01	6.14E-02	1.906259	-5.24066	0.4759483	N.S
FNBP1	5.39E-01	3.78E-01	0.887399	-6.62525	0.4751715	N.S
LMNB2	1.32E-01	5.05E-02	1.995319	-5.0759	0.474698	N.S
IFRD1	4.11E-01	2.55E-01	1.150306	-6.35976	0.4739614	N.S
KCNK3	5.20E-01	3.57E-01	0.927632	-6.58893	0.4733399	N.S
USP22	1.05E-01	3.74E-02	2.128157	-4.81797	0.4730555	N.S
PAICS	5.60E-01	4.00E-01	0.847925	-6.65937	0.4724679	N.S
TECR	2.33E-01	1.11E-01	1.615407	-5.73165	0.4723353	N.S
VAPA	9.19E-02	3.13E-02	2.204974	-4.66231	0.4723228	N.S
API5	1.75E-01	7.40E-02	1.81832	-5.3968	0.4718174	N.S
SEMA3C	6.77E-01	5.30E-01	0.632257	-6.81886	0.4717424	N.S
SLC35A3	1.18E-01	4.35E-02	2.062065	-4.9481	0.4715038	N.S
OSGEP	2.69E-01	1.36E-01	1.509155	-5.89251	0.471465	N.S
BANF1	7.16E-02	2.22E-02	2.346825	-4.36262	0.4702093	N.S
TCF25	5.96E-02	1.72E-02	2.449286	-4.1365	0.4700792	N.S
EPYC	5.85E-01	4.24E-01	0.804239	-6.69536	0.4696631	N.S
PRKCB	2.08E-01	9.46E-02	1.698307	-5.59918	0.4694525	N.S
MGAT2	2.75E-01	1.42E-01	1.488202	-5.92304	0.4691126	N.S
STAT1	5.28E-01	3.65E-01	0.913068	-6.60226	0.4688573	N.S
STX2	3.29E-01	1.84E-01	1.344937	-6.12108	0.4687491	N.S
	5.07E-01	3.46E-01	0.950563	-6.56752	0.4679688	N.S
RAB22A	5.72E-01	4.11E-01	0.827165	-6.6767	0.4678636	N.S
UBXN7	8.94E-02	3.01E-02	2.221097	-4.62904	0.4676947	N.S
TRIM26	2.96E-01	1.58E-01	1.430386	-6.00521	0.467406	N.S
EIF5	2.10E-01	9.61E-02	1.690648	-5.61167	0.4662522	N.S
EIF5B	2.90E-01	1.53E-01	1.446394	-5.98277	0.4652518	N.S
DPYSL4	1.81E-01	7.82E-02	1.791671	-5.44281	0.4648233	N.S
CTCF	8.83E-02	2.96E-02	2.228712	-4.61326	0.4647072	N.S
RWDD3	8.03E-02	2.60E-02	2.282186	-4.50113	0.4639908	N.S
PRMT1	2.74E-01	1.41E-01	1.491598	-5.91812	0.4639517	N.S
CEBPA	4.50E-01	2.90E-01	1.067013	-6.45102	0.4634446	N.S
PYGB	1.67E-01	6.98E-02	1.84601	-5.34834	0.4624162	N.S
STX12	3.68E-01	2.17E-01	1.248679	-6.24354	0.4623817	N.S
DEAF1	2.74E-01	1.41E-01	1.49317	-5.91584	0.4618616	N.S
PLLP	1.92E-01	8.44E-02	1.754582	-5.50584	0.461776	N.S
SEC31A	1.03E-01	3.63E-02	2.141019	-4.79224	0.4617217	N.S
EIF2B2	7.53E-02	2.38E-02	2.318358	-4.42402	0.4613499	N.S
PPP6C	6.23E-02	1.83E-02	2.425018	-4.19078	0.4613099	N.S
RANBP9	4.79E-01	3.17E-01	1.009097	-6.51059	0.4611178	N.S
JTB	9.50E-02	3.27E-02	2.186286	-4.70061	0.4610185	N.S
C1D	3.32E-02	7.95E-03	2.745307	-3.4397	0.4605824	N.S
LOC100653049	5.08E-01	3.46E-01	0.94919	-6.56882	0.4597903	N.S
JAG1	4.85E-01	3.22E-01	0.99758	-6.52205	0.4593237	N.S
HSPB11	2.32E-01	1.11E-01	1.617181	-5.72888	0.4591334	N.S
SART1	6.47E-02	1.92E-02	2.405353	-4.23443	0.4586741	N.S
NDUFS3	2.87E-01	1.52E-01	1.452494	-5.97415	0.4579835	N.S
COPB2	2.80E-01	1.46E-01	1.473482	-5.94425	0.4572275	N.S
YY1	1.03E-01	3.63E-02	2.140897	-4.79248	0.4565643	N.S
PRKACA	2.29E-01	1.08E-01	1.629713	-5.70922	0.4555187	N.S
DAP3	3.75E-01	2.23E-01	1.230244	-6.26601	0.4544898	N.S
UBC	1.18E-01	4.34E-02	2.063118	-4.94606	0.4542076	N.S
MIF	3.26E-01	1.81E-01	1.353176	-6.1102	0.4540961	N.S
RPL37	9.80E-02	3.41E-02	2.168339	-4.73713	0.4540536	N.S
PTGR2	3.73E-02	9.29E-03	2.687398	-3.58096	0.4536239	N.S
	7.63E-02	2.42E-02	2.311976	-4.43769	0.4527477	N.S
VAMP8	2.66E-01	1.34E-01	1.518081	-5.87939	0.45266	N.S
VDAC2	3.30E-01	1.85E-01	1.341736	-6.12529	0.4525178	N.S
RABGAP1	5.54E-01	3.94E-01	0.858468	-6.6504	0.451463	N.S
FCGBP	2.71E-01	1.38E-01	1.501852	-5.9032	0.4509081	N.S
GNAS	2.55E-01	1.27E-01	1.546694	-5.83683	0.450683	N.S
TSPOAP1	3.83E-01	2.30E-01	1.212683	-6.28712	0.4495775	N.S
H2AFY	1.80E-01	7.73E-02	1.797502	-5.4328	0.4489744	N.S
ADH5	6.36E-01	4.80E-01	0.710603	-6.76621	0.4480601	N.S
OGDH	5.39E-01	3.78E-01	0.887838	-6.62486	0.4472162	N.S
SREBF2	1.22E-01	4.56E-02	2.041158	-4.98852	0.4470751	N.S
RYR3	6.35E-01	4.78E-01	0.714307	-6.76357	0.4470111	N.S
	5.36E-01	3.75E-01	0.894688	-6.61879	0.446996	N.S
LAPTM4A	2.86E-01	1.51E-01	1.45576	-5.96952	0.446624	N.S
IL5RA	6.76E-01	5.27E-01	0.636384	-6.81624	0.4458836	N.S
GARS	3.36E-01	1.89E-01	1.32838	-6.14276	0.4458721	N.S
ATP6V0B	2.01E-01	9.02E-02	1.721654	-5.56079	0.4458517	N.S
PAM	4.68E-01	3.06E-01	1.033448	-6.48593	0.445398	N.S
ETFA	1.38E-01	5.38E-02	1.966926	-5.12914	0.4448532	N.S
OGT	3.72E-01	2.20E-01	1.238212	-6.25634	0.4446631	N.S
TSTD2	4.19E-01	2.61E-01	1.135381	-6.3766	0.44378	N.S
ACBD3	2.73E-01	1.40E-01	1.494555	-5.91383	0.4437136	N.S
SLC35E2B	3.07E-01	1.67E-01	1.397281	-6.0509	0.4434299	N.S
ITM2A	8.49E-01	7.54E-01	0.314752	-6.96987	0.4430141	N.S
ATG14	2.95E-01	1.57E-01	1.431539	-6.00361	0.442916	N.S
CHD4	4.59E-02	1.22E-02	2.58492	-3.82511	0.4422189	N.S
BBS4	5.64E-01	4.04E-01	0.840841	-6.66533	0.4416583	N.S
PIGB	3.77E-02	9.43E-03	2.681758	-3.59459	0.4413701	N.S
RHOA	1.30E-01	4.95E-02	2.004528	-5.05848	0.4412897	N.S
NSDHL	7.18E-02	2.23E-02	2.345388	-4.36573	0.4412366	N.S
DR1	2.55E-01	1.27E-01	1.546462	-5.83718	0.4411969	N.S
PCGF3	4.85E-01	3.24E-01	0.99527	-6.52433	0.4408778	N.S
ABCA3	6.77E-01	5.30E-01	0.631965	-6.81905	0.4390326	N.S
EEF1E1	4.90E-01	3.28E-01	0.986781	-6.53268	0.4389154	N.S
USP14	9.05E-02	3.06E-02	2.213471	-4.6448	0.4386846	N.S
LYN	2.71E-01	1.38E-01	1.503121	-5.90134	0.4385065	N.S
RAP1A	3.02E-01	1.63E-01	1.411774	-6.03102	0.4382509	N.S
RPL11	1.26E-01	4.76E-02	2.022508	-5.02428	0.4380176	N.S
SRF	9.98E-02	3.49E-02	2.158083	-4.75789	0.4374821	N.S
RAB2A	2.05E-01	9.28E-02	1.707774	-5.58367	0.4369366	N.S
GPR19	1.47E-01	5.81E-02	1.931319	-5.19497	0.4366529	N.S
GUSB	9.15E-02	3.11E-02	2.207632	-4.65684	0.4362855	N.S
ZNF202	2.23E-01	1.05E-01	1.647963	-5.68035	0.4350733	N.S
SLC25A13	4.02E-01	2.46E-01	1.171925	-6.335	0.4350455	N.S
HOMER3	6.88E-01	5.43E-01	0.611139	-6.83202	0.4349659	N.S
SNORA52	1.15E-01	4.21E-02	2.076298	-4.92038	0.4338056	N.S
MSMO1	4.82E-01	3.20E-01	1.001801	-6.51786	0.4334816	N.S
DNAH9	3.45E-01	1.97E-01	1.303487	-6.17487	0.4329021	N.S
ABCC1	4.27E-01	2.69E-01	1.116215	-6.39791	0.4329014	N.S
MIR4745	1.61E-01	6.60E-02	1.872461	-5.30145	0.4327874	N.S
N4BP2L1	3.62E-01	2.12E-01	1.260152	-6.2294	0.4327171	N.S
EFR3A	3.64E-01	2.14E-01	1.256154	-6.23434	0.4325022	N.S
JAK1	7.33E-02	2.29E-02	2.334932	-4.38834	0.4311835	N.S
AFF2	2.93E-01	1.56E-01	1.437293	-5.99556	0.4289964	N.S
TTK	4.63E-01	3.01E-01	1.042532	-6.47659	0.4284359	N.S
SLC46A3	3.64E-01	2.14E-01	1.25594	-6.23461	0.4274662	N.S
PRDX6	2.31E-01	1.10E-01	1.622042	-5.72127	0.4274597	N.S
GMFG	4.28E-01	2.69E-01	1.115133	-6.3991	0.4274267	N.S
RPS25	1.48E-01	5.87E-02	1.926727	-5.20338	0.4270229	N.S
MIR1908	3.12E-01	1.70E-01	1.388179	-6.06328	0.4259961	N.S
PGM3	4.30E-01	2.71E-01	1.111536	-6.40306	0.4246569	N.S
LYN	2.19E-01	1.02E-01	1.660861	-5.65977	0.4242851	N.S
RAB3GAP2	5.49E-01	3.88E-01	0.868899	-6.64143	0.4235117	N.S
CYP2A13	4.44E-01	2.84E-01	1.081249	-6.43589	0.4225997	N.S
SLC9A3R1	4.47E-01	2.86E-01	1.075588	-6.44193	0.4214175	N.S
BUB3	1.01E-01	3.55E-02	2.150396	-4.77339	0.4213661	N.S
MZF1	2.50E-01	1.23E-01	1.565007	-5.80921	0.4212758	N.S
TRAF4	2.96E-01	1.58E-01	1.429606	-6.0063	0.4210454	N.S
COX5A	2.90E-01	1.54E-01	1.44538	-5.98419	0.4209071	N.S
ZSCAN9	5.26E-01	3.63E-01	0.916516	-6.59912	0.4204458	N.S
GNS	4.78E-01	3.16E-01	1.012134	-6.50754	0.4201146	N.S
LIAS	1.55E-01	6.27E-02	1.896283	-5.2587	0.4200582	N.S
DSTN	4.06E-01	2.50E-01	1.161375	-6.34714	0.419686	N.S
PTPN7	3.73E-01	2.21E-01	1.235733	-6.25936	0.4186985	N.S
HMGN4	2.86E-01	1.50E-01	1.456264	-5.96881	0.4184828	N.S
ARHGAP1	3.91E-01	2.36E-01	1.197116	-6.30559	0.4182571	N.S
DHX38	9.80E-02	3.41E-02	2.167637	-4.73856	0.4180423	N.S
CLP1	3.36E-01	1.89E-01	1.327127	-6.14439	0.417804	N.S
URM1	5.66E-02	1.62E-02	2.473563	-4.08177	0.4177319	N.S
AP1G2	2.27E-01	1.07E-01	1.634904	-5.70104	0.417539	N.S
CCDC69	3.36E-01	1.89E-01	1.32888	-6.14211	0.4171462	N.S
ADGRE5	4.46E-01	2.85E-01	1.077975	-6.43939	0.4170994	N.S
PAF1	1.75E-01	7.39E-02	1.818692	-5.39615	0.4166955	N.S
LOC100506639	1.94E-01	8.62E-02	1.744281	-5.52313	0.4151136	N.S
ANP32A	2.09E-01	9.57E-02	1.692592	-5.60851	0.4150964	N.S
RYK	5.34E-01	3.72E-01	0.899733	-6.61428	0.4150077	N.S
ABL1	6.46E-02	1.91E-02	2.407297	-4.23013	0.4133172	N.S
YBX1	1.06E-01	3.76E-02	2.125428	-4.82342	0.4126202	N.S
CHD8	1.95E-01	8.68E-02	1.740697	-5.52912	0.4125378	N.S
FAM110B	5.09E-01	3.48E-01	0.946096	-6.57173	0.4115079	N.S
FIBP	1.94E-01	8.57E-02	1.74731	-5.51805	0.4114715	N.S
DR1	2.09E-01	9.57E-02	1.692633	-5.60844	0.4113877	N.S
CYTH2	4.52E-01	2.92E-01	1.063326	-6.45491	0.4107602	N.S
ST5	7.99E-02	2.58E-02	2.285208	-4.49472	0.4091071	N.S
PPP1R15A	5.77E-01	4.17E-01	0.817797	-6.68439	0.4090176	N.S
SLC25A3	1.64E-01	6.82E-02	1.856993	-5.32894	0.4086618	N.S
ADGRL1	3.63E-01	2.13E-01	1.258775	-6.2311	0.4085135	N.S
STAB1	7.09E-01	5.69E-01	0.572038	-6.85521	0.4074467	N.S
HGS	2.24E-01	1.05E-01	1.643952	-5.68672	0.4072884	N.S
CPEB3	5.10E-01	3.49E-01	0.944687	-6.57305	0.40645	N.S
MAP3K4	5.75E-01	4.14E-01	0.821722	-6.68118	0.4056309	N.S
RPS9	1.10E-01	3.98E-02	2.101732	-4.87043	0.4056303	N.S
MCM5	3.39E-01	1.92E-01	1.318217	-6.15594	0.4054478	N.S
CIAO1	2.38E-01	1.15E-01	1.59819	-5.7584	0.4050544	N.S
UBA1	1.24E-01	4.65E-02	2.032368	-5.00541	0.4049894	N.S
MFAP3	6.00E-01	4.40E-01	0.777237	-6.71667	0.4048876	N.S
CP	5.12E-01	3.51E-01	0.939756	-6.57767	0.4040892	N.S
INPP5E	1.94E-01	8.56E-02	1.747424	-5.51786	0.4037465	N.S
HUWE1	4.06E-01	2.50E-01	1.16094	-6.34764	0.4036899	N.S
HOXD13	2.36E-01	1.14E-01	1.604713	-5.74829	0.401782	N.S
ALDOA	2.80E-01	1.45E-01	1.474913	-5.9422	0.4011012	N.S
SNRPE	3.43E-01	1.96E-01	1.308302	-6.1687	0.4008325	N.S
GNAO1	4.49E-01	2.88E-01	1.071389	-6.44639	0.4007362	N.S
AKAP17A	2.02E-01	9.10E-02	1.717434	-5.56776	0.4006018	N.S
ZNF254	6.06E-01	4.45E-01	0.768461	-6.72344	0.400556	N.S
MT2A	6.47E-01	4.93E-01	0.690064	-6.7806	0.4005079	N.S
TBCA	3.62E-01	2.12E-01	1.260901	-6.22847	0.4000392	N.S
PSME1	3.92E-01	2.37E-01	1.193356	-6.31002	0.3997021	N.S
DICER1	5.02E-01	3.40E-01	0.962658	-6.55603	0.3996379	N.S
PLRG1	4.93E-01	3.31E-01	0.979732	-6.53956	0.3987694	N.S
CSNK1G2	1.06E-01	3.79E-02	2.122695	-4.82886	0.3987491	N.S
TAOK2	4.83E-01	3.22E-01	0.999556	-6.52009	0.3978323	N.S
HNRNPA2B1	1.50E-01	6.02E-02	1.915582	-5.22372	0.3967064	N.S
CCNG2	5.90E-01	4.29E-01	0.795878	-6.70203	0.3963668	N.S
LEPROT	5.69E-01	4.08E-01	0.832836	-6.67201	0.3956434	N.S
BRD1	5.96E-01	4.36E-01	0.783955	-6.71143	0.3948524	N.S
HMGN4	7.93E-02	2.55E-02	2.290602	-4.48328	0.3942466	N.S
PSMB1	1.05E-01	3.74E-02	2.128784	-4.81672	0.3939975	N.S
DOCK2	3.97E-01	2.41E-01	1.183945	-6.32104	0.3932953	N.S
UBE2G2	1.41E-01	5.53E-02	1.95455	-5.15214	0.3929515	N.S
CALM1	4.79E-01	3.16E-01	1.010906	-6.50878	0.3925641	N.S
LOX	4.68E-01	3.06E-01	1.032308	-6.4871	0.3921933	N.S
ATP5J	1.48E-01	5.90E-02	1.92465	-5.20718	0.3914046	N.S
GGCT	1.02E-01	3.58E-02	2.147443	-4.77934	0.3910021	N.S
UGDH	2.75E-01	1.42E-01	1.489078	-5.92177	0.3903149	N.S
ATP5F1	2.44E-01	1.19E-01	1.58076	-5.78521	0.3899177	N.S
PRPF4	1.92E-01	8.43E-02	1.754962	-5.50519	0.388084	N.S
MAPK1IP1L	3.37E-01	1.90E-01	1.325201	-6.14689	0.3874938	N.S
SAR1A	3.77E-01	2.26E-01	1.224413	-6.27305	0.3872774	N.S
ARHGAP4	2.77E-01	1.44E-01	1.481286	-5.93303	0.3870928	N.S
SRD5A1	3.05E-01	1.66E-01	1.40208	-6.04434	0.3865265	N.S
SEPW1	2.34E-01	1.12E-01	1.611524	-5.7377	0.3861332	N.S
ATP1A1	3.15E-01	1.72E-01	1.381035	-6.07295	0.3857504	N.S
CTNNA1	2.62E-01	1.32E-01	1.528295	-5.86428	0.3853018	N.S
ACACB	4.23E-01	2.65E-01	1.126029	-6.38704	0.3844773	N.S
IMPA1	1.72E-01	7.23E-02	1.829294	-5.37767	0.3844547	N.S
LOC102724250	4.66E-01	3.04E-01	1.036928	-6.48236	0.3843593	N.S
CDC23	4.49E-01	2.88E-01	1.07147	-6.44631	0.3839281	N.S
MAPKAPK3	4.43E-01	2.83E-01	1.083938	-6.43301	0.3837642	N.S
ZPR1	1.00E-01	3.50E-02	2.156931	-4.76022	0.3829035	N.S
UBE2S	4.50E-01	2.90E-01	1.068028	-6.44995	0.3827227	N.S
RPS23	1.94E-01	8.56E-02	1.74739	-5.51792	0.3826192	N.S
RBM5	3.81E-01	2.28E-01	1.217486	-6.28138	0.3821812	N.S
FABP5	5.30E-01	3.67E-01	0.909142	-6.60581	0.3816367	N.S
ASTN2	6.95E-01	5.52E-01	0.59781	-6.8401	0.381289	N.S
MAP1LC3B	5.36E-01	3.74E-01	0.895484	-6.61808	0.3808417	N.S
RPL8	2.40E-01	1.17E-01	1.591496	-5.76873	0.380352	N.S
CDK11A	2.65E-01	1.34E-01	1.520298	-5.87612	0.3803288	N.S
PPP1R7	2.49E-01	1.22E-01	1.566799	-5.80649	0.3783972	N.S
SNRPD3	4.53E-01	2.93E-01	1.06183	-6.45648	0.37765	N.S
IDH3G	1.88E-01	8.21E-02	1.768103	-5.483	0.3772654	N.S
CTNNA1	2.70E-01	1.38E-01	1.504005	-5.90005	0.3766439	N.S
SPRED2	3.23E-01	1.78E-01	1.361562	-6.09906	0.3763393	N.S
COQ7	5.06E-01	3.45E-01	0.952447	-6.56574	0.3762836	N.S
CDK2AP1	3.77E-01	2.26E-01	1.224496	-6.27295	0.3761697	N.S
CDC42EP3	5.27E-01	3.64E-01	0.914345	-6.6011	0.3760042	N.S
POLR2H	4.02E-01	2.46E-01	1.171917	-6.33501	0.3752277	N.S
IL10RB	5.90E-01	4.29E-01	0.796389	-6.70162	0.3749901	N.S
RBL2	4.40E-01	2.80E-01	1.089318	-6.42723	0.3748516	N.S
RUVBL1	4.30E-01	2.71E-01	1.110461	-6.40424	0.3746327	N.S
	6.52E-01	4.99E-01	0.680914	-6.78687	0.3741426	N.S
PTGER4	5.93E-01	4.33E-01	0.788873	-6.70757	0.3739394	N.S
DDHD2	3.68E-01	2.17E-01	1.248224	-6.2441	0.3738637	N.S
LOC101060363	1.09E-01	3.94E-02	2.105102	-4.86377	0.3737841	N.S
SNORD42A	2.22E-01	1.04E-01	1.650309	-5.67661	0.3737654	N.S
RP2	5.30E-01	3.67E-01	0.908009	-6.60684	0.3734541	N.S
ATP5O	2.97E-01	1.59E-01	1.426386	-6.01079	0.3732194	N.S
IGF2	1.41E-01	5.53E-02	1.954558	-5.15213	0.3732064	N.S
SARS	2.53E-01	1.25E-01	1.553911	-5.82598	0.3731126	N.S
AGGF1	2.66E-01	1.34E-01	1.518429	-5.87887	0.3729534	N.S
ARPC3	1.63E-01	6.74E-02	1.862212	-5.31969	0.3723067	N.S
FSCN1	8.65E-01	7.76E-01	0.285711	-6.97865	0.3718503	N.S
IRF5	4.23E-01	2.65E-01	1.124912	-6.38828	0.3712263	N.S
POLR2H	2.19E-01	1.02E-01	1.661456	-5.65881	0.3705487	N.S
HSPE1	4.20E-01	2.61E-01	1.1336	-6.37859	0.3702972	N.S
LOC100506248	1.32E-01	5.09E-02	1.991786	-5.08256	0.3698641	N.S
SLC35A1	5.03E-01	3.41E-01	0.960529	-6.55806	0.3697403	N.S
EIF5AL1	4.72E-01	3.10E-01	1.024585	-6.49497	0.3692601	N.S
NCSTN	5.06E-01	3.45E-01	0.95264	-6.56556	0.3689776	N.S
DIAPH1	1.97E-01	8.78E-02	1.735354	-5.53804	0.3687899	N.S
PAEP	5.49E-01	3.88E-01	0.869068	-6.64128	0.3687274	N.S
PDE4D	5.34E-01	3.72E-01	0.89982	-6.6142	0.3685581	N.S
CNOT4	2.40E-01	1.17E-01	1.592416	-5.76731	0.3682334	N.S
RPLP0	2.68E-01	1.36E-01	1.510165	-5.89103	0.3680702	N.S
CALM3	1.77E-01	7.54E-02	1.809082	-5.41282	0.3680596	N.S
AEBP1	6.84E-01	5.39E-01	0.618141	-6.82771	0.3675447	N.S
SKI	1.99E-01	8.89E-02	1.729286	-5.54814	0.3668733	N.S
EZR	3.43E-01	1.95E-01	1.30983	-6.16674	0.3663523	N.S
UBC	3.26E-01	1.81E-01	1.353722	-6.10948	0.3658515	N.S
EIF3K	4.20E-01	2.62E-01	1.13232	-6.38002	0.3652599	N.S
CAPZA2	2.21E-01	1.03E-01	1.654376	-5.67013	0.3647399	N.S
ABO	2.05E-01	9.26E-02	1.708748	-5.58207	0.3642882	N.S
GSE1	3.39E-01	1.92E-01	1.318768	-6.15522	0.3641603	N.S
STAT1	5.35E-01	3.73E-01	0.897845	-6.61597	0.3637797	N.S
LGALS9	2.22E-01	1.04E-01	1.650329	-5.67658	0.3629409	N.S
RPL36A-HNRNPH2	2.41E-01	1.17E-01	1.588946	-5.77265	0.3627805	N.S
RAB1A	3.05E-01	1.66E-01	1.403732	-6.04208	0.3623919	N.S
HNRNPK	1.16E-01	4.27E-02	2.070223	-4.93223	0.3622172	N.S
APOBEC3G	4.64E-01	3.03E-01	1.039227	-6.48	0.3618358	N.S
NCOR2	3.52E-01	2.04E-01	1.284876	-6.1985	0.3608265	N.S
KDM5A	2.92E-01	1.55E-01	1.439272	-5.99278	0.3602888	N.S
UBE2L3	2.10E-01	9.60E-02	1.690771	-5.61147	0.3600035	N.S
NUP205	4.22E-01	2.64E-01	1.127859	-6.385	0.3587818	N.S
JARID2	3.52E-01	2.03E-01	1.287282	-6.19546	0.3587452	N.S
SAFB	1.65E-01	6.84E-02	1.855776	-5.3311	0.3584917	N.S
BRCA2	3.96E-01	2.41E-01	1.185382	-6.31936	0.3577954	N.S
CDC37	2.95E-01	1.57E-01	1.43338	-6.00103	0.3577785	N.S
WDR18	2.86E-01	1.51E-01	1.454133	-5.97183	0.3576567	N.S
PLEKHB1	1.98E-01	8.82E-02	1.732732	-5.54241	0.3570406	N.S
TOP1P2	2.74E-01	1.41E-01	1.491085	-5.91886	0.3562983	N.S
MKI67	4.32E-01	2.74E-01	1.104633	-6.41062	0.356223	N.S
RING1	3.08E-01	1.68E-01	1.396281	-6.05226	0.3558902	N.S
GAPDH	4.47E-01	2.87E-01	1.075086	-6.44247	0.355806	N.S
SETD3	1.93E-01	8.51E-02	1.750773	-5.51224	0.3556665	N.S
LEPROT	3.36E-01	1.89E-01	1.327209	-6.14428	0.3549425	N.S
RPS3	2.57E-01	1.28E-01	1.542103	-5.84371	0.3547985	N.S
NMT1	3.23E-01	1.79E-01	1.360808	-6.10007	0.354582	N.S
LOC100505984	3.92E-01	2.37E-01	1.194755	-6.30837	0.3542973	N.S
CBR4	4.50E-01	2.90E-01	1.067362	-6.45065	0.3539668	N.S
LRRC14	5.54E-01	3.94E-01	0.859378	-6.64962	0.3535436	N.S
ENSA	2.85E-01	1.49E-01	1.461573	-5.96127	0.3534504	N.S
SNRPB	3.24E-01	1.79E-01	1.359499	-6.10181	0.3533992	N.S
XRCC5	4.30E-01	2.72E-01	1.108075	-6.40685	0.3528131	N.S
FBL	5.01E-01	3.39E-01	0.963975	-6.55477	0.3526193	N.S
SRRM2	5.42E-01	3.81E-01	0.882382	-6.62967	0.3507477	N.S
GARS	1.09E-01	3.92E-02	2.107917	-4.8582	0.3507427	N.S
POLDIP3	3.65E-01	2.15E-01	1.253001	-6.23823	0.3505749	N.S
PSMD3	7.91E-02	2.54E-02	2.29278	-4.47865	0.3501955	N.S
PRKCB	4.03E-01	2.47E-01	1.168623	-6.33881	0.3499669	N.S
HLA-DPB1	7.52E-01	6.21E-01	0.497517	-6.89522	0.3499181	N.S
PTPN1	3.18E-01	1.75E-01	1.373908	-6.08255	0.3497176	N.S
PAPSS1	4.02E-01	2.46E-01	1.171761	-6.33519	0.349102	N.S
TOP1	2.71E-01	1.38E-01	1.502816	-5.90179	0.349038	N.S
YWHAZ	1.44E-01	5.65E-02	1.944717	-5.17033	0.3489341	N.S
SLC35B1	6.57E-01	5.05E-01	0.671382	-6.79332	0.3487379	N.S
TSR3	4.89E-01	3.27E-01	0.988648	-6.53085	0.3477058	N.S
GSK3B	1.68E-01	7.02E-02	1.843453	-5.35285	0.3474096	N.S
AGPS	1.57E-01	6.37E-02	1.8887	-5.27236	0.3467664	N.S
ZMYND8	6.83E-01	5.38E-01	0.619827	-6.82666	0.3467493	N.S
LARP4	5.08E-01	3.47E-01	0.948257	-6.5697	0.3465586	N.S
RBM5	4.44E-01	2.83E-01	1.082583	-6.43446	0.3461334	N.S
SNORD96A	4.90E-01	3.28E-01	0.987006	-6.53246	0.3450703	N.S
GNPAT	2.23E-01	1.05E-01	1.646614	-5.68249	0.3447544	N.S
MIR3654	3.14E-01	1.72E-01	1.383394	-6.06976	0.3446737	N.S
PUF60	2.78E-01	1.44E-01	1.479434	-5.9357	0.3443562	N.S
MYL6B	5.25E-01	3.63E-01	0.917546	-6.59818	0.3440683	N.S
PEX19	3.26E-01	1.81E-01	1.353361	-6.10996	0.3439067	N.S
ANKRD46	2.83E-01	1.48E-01	1.466135	-5.95476	0.343729	N.S
NUP50	5.41E-01	3.80E-01	0.884851	-6.6275	0.3429372	N.S
ANAPC5	1.72E-01	7.26E-02	1.827477	-5.38085	0.3425167	N.S
RPL36A-HNRNPH2	2.73E-01	1.40E-01	1.496751	-5.91063	0.3424456	N.S
PRRG1	2.04E-01	9.19E-02	1.712569	-5.57579	0.3418132	N.S
MYC	3.51E-01	2.02E-01	1.288765	-6.19359	0.3417908	N.S
PSMB4	2.75E-01	1.42E-01	1.486797	-5.92507	0.3413189	N.S
PAPD7	3.29E-01	1.83E-01	1.346817	-6.11861	0.3408622	N.S
RPL29	2.87E-01	1.52E-01	1.452548	-5.97407	0.340823	N.S
RBM3	3.08E-01	1.68E-01	1.394452	-6.05476	0.340811	N.S
MSL1	3.20E-01	1.76E-01	1.367718	-6.09085	0.3395295	N.S
	6.69E-01	5.18E-01	0.650331	-6.80725	0.338978	N.S
TP53BP1	1.95E-01	8.68E-02	1.740621	-5.52925	0.3389442	N.S
RAB8A	1.59E-01	6.51E-02	1.878595	-5.29049	0.3387031	N.S
COPE	3.39E-01	1.92E-01	1.319849	-6.15383	0.3384594	N.S
CSTF1	4.63E-01	3.02E-01	1.041872	-6.47727	0.3366865	N.S
TOMM40	2.85E-01	1.50E-01	1.458533	-5.96559	0.3345883	N.S
ANP32E	2.32E-01	1.11E-01	1.618173	-5.72732	0.3343577	N.S
TAF11	4.88E-01	3.26E-01	0.990273	-6.52926	0.3342857	N.S
EIF4E2	4.00E-01	2.44E-01	1.17762	-6.3284	0.3339488	N.S
ATP6AP2	3.46E-01	1.98E-01	1.30166	-6.1772	0.333766	N.S
TIMM17A	2.72E-01	1.39E-01	1.498974	-5.90739	0.3330382	N.S
RELB	4.65E-01	3.03E-01	1.038477	-6.48077	0.33293	N.S
RPL30	3.01E-01	1.62E-01	1.415396	-6.02602	0.332718	N.S
MRPL9	2.18E-01	1.01E-01	1.664904	-5.65328	0.3327035	N.S
LINC00869	5.99E-01	4.38E-01	0.780757	-6.71393	0.3323649	N.S
TMF1	5.07E-01	3.46E-01	0.950588	-6.5675	0.3323044	N.S
TXNDC9	5.04E-01	3.42E-01	0.957404	-6.56104	0.3322485	N.S
ST20	7.78E-01	6.55E-01	0.449354	-6.91813	0.3316666	N.S
RPL27	2.24E-01	1.06E-01	1.642445	-5.68911	0.3313496	N.S
GNAS	5.30E-01	3.67E-01	0.908437	-6.60645	0.3310478	N.S
	4.09E-01	2.53E-01	1.154059	-6.35549	0.3306726	N.S
FAM89B	3.91E-01	2.36E-01	1.197567	-6.30506	0.3294021	N.S
SMC1A	4.26E-01	2.68E-01	1.118039	-6.3959	0.3292789	N.S
CSNK1D	3.33E-01	1.87E-01	1.334827	-6.13435	0.3291884	N.S
DDB2	3.02E-01	1.63E-01	1.411579	-6.03129	0.3290646	N.S
RPS21	3.36E-01	1.90E-01	1.326797	-6.14482	0.3290526	N.S
TCIRG1	5.39E-01	3.78E-01	0.887639	-6.62504	0.3289571	N.S
FBXL14	6.13E-01	4.52E-01	0.756294	-6.73271	0.3283623	N.S
ICAM2	5.40E-01	3.79E-01	0.886423	-6.62611	0.3280547	N.S
CTNNA1	4.30E-01	2.72E-01	1.108546	-6.40634	0.3263468	N.S
MTA1	3.80E-01	2.27E-01	1.219546	-6.27891	0.3262569	N.S
MAPT	6.35E-01	4.77E-01	0.715022	-6.76305	0.3262132	N.S
BCL7B	2.54E-01	1.26E-01	1.54972	-5.83229	0.3257559	N.S
STAT6	3.68E-01	2.17E-01	1.246255	-6.24652	0.3240263	N.S
ZNHIT1	1.84E-01	7.94E-02	1.784428	-5.45521	0.3239567	N.S
SNORD54	1.98E-01	8.85E-02	1.731525	-5.54441	0.3230048	N.S
AATF	1.47E-01	5.84E-02	1.929552	-5.19821	0.3229391	N.S
NME3	6.47E-01	4.92E-01	0.691785	-6.77941	0.321794	N.S
RPS14	3.31E-01	1.85E-01	1.341014	-6.12624	0.3216576	N.S
FLNA	5.71E-01	4.10E-01	0.829431	-6.67483	0.321653	N.S
NDUFA9	4.35E-01	2.76E-01	1.099356	-6.41637	0.3201657	N.S
RELA	1.00E-01	3.50E-02	2.156296	-4.7615	0.3197769	N.S
RAPGEF2	6.92E-01	5.48E-01	0.604627	-6.83599	0.3196599	N.S
BRCA1	4.44E-01	2.84E-01	1.081929	-6.43516	0.3188704	N.S
TESK2	7.13E-01	5.73E-01	0.566745	-6.85824	0.3188245	N.S
USP7	1.26E-01	4.72E-02	2.025638	-5.0183	0.318613	N.S
PSMB3	2.79E-01	1.45E-01	1.476215	-5.94033	0.3184333	N.S
GPX4	4.81E-01	3.19E-01	1.005516	-6.51417	0.3174211	N.S
WBP4	2.74E-01	1.41E-01	1.490893	-5.91914	0.3166412	N.S
DPYSL2	8.09E-01	6.98E-01	0.389689	-6.9433	0.3160123	N.S
RPS4X	2.28E-01	1.08E-01	1.631452	-5.70648	0.3155778	N.S
SULT1A1	4.85E-01	3.23E-01	0.995778	-6.52383	0.3151268	N.S
TARDBP	4.97E-01	3.35E-01	0.971977	-6.54707	0.3148512	N.S
TAF15	2.17E-01	1.01E-01	1.667259	-5.6495	0.3142422	N.S
CASP8	5.32E-01	3.70E-01	0.90385	-6.61059	0.3137357	N.S
CHD8	4.38E-01	2.78E-01	1.093894	-6.42229	0.3130844	N.S
FMNL1	5.19E-01	3.56E-01	0.929232	-6.58745	0.3126181	N.S
CACYBP	5.25E-01	3.62E-01	0.917858	-6.59789	0.3120061	N.S
TBXA2R	5.78E-01	4.18E-01	0.815796	-6.68602	0.3117468	N.S
RMND5A	3.30E-01	1.84E-01	1.343736	-6.12266	0.3112149	N.S
RABGAP1L	5.84E-01	4.23E-01	0.806176	-6.6938	0.3110268	N.S
RASSF1	3.85E-01	2.31E-01	1.208823	-6.29172	0.3109879	N.S
OS9	2.35E-01	1.13E-01	1.60832	-5.74269	0.3108131	N.S
CCL2	5.87E-01	4.26E-01	0.801767	-6.69734	0.3107598	N.S
TACC1	3.42E-01	1.95E-01	1.311048	-6.16518	0.3099141	N.S
NCOA3	5.32E-01	3.69E-01	0.905475	-6.60912	0.3095432	N.S
SRSF1	6.35E-01	4.79E-01	0.712895	-6.76457	0.3092809	N.S
RTN4	3.45E-01	1.98E-01	1.302508	-6.17612	0.3087014	N.S
CSNK2A2	7.33E-01	5.98E-01	0.529964	-6.87848	0.3085552	N.S
SMNDC1	2.62E-01	1.32E-01	1.526871	-5.86639	0.3084107	N.S
	2.68E-01	1.36E-01	1.511349	-5.88929	0.3083548	N.S
EIF3I	3.05E-01	1.66E-01	1.403373	-6.04257	0.3065226	N.S
BRE	6.82E-01	5.37E-01	0.620971	-6.82595	0.306474	N.S
RASGRP2	4.91E-01	3.29E-01	0.983585	-6.53581	0.3063287	N.S
CNOT3	4.95E-01	3.33E-01	0.974901	-6.54425	0.3062212	N.S
CLIP2	3.59E-01	2.10E-01	1.267743	-6.21997	0.3052787	N.S
COX6C	4.10E-01	2.54E-01	1.152197	-6.35761	0.3047303	N.S
PIGF	3.56E-01	2.07E-01	1.275356	-6.21047	0.304292	N.S
PRKDC	6.35E-01	4.78E-01	0.713763	-6.76395	0.3036731	N.S
ZBTB17	3.69E-01	2.18E-01	1.245564	-6.24736	0.3032499	N.S
SLC17A1	5.91E-01	4.31E-01	0.793314	-6.70406	0.3026343	N.S
SOX2	5.36E-01	3.75E-01	0.893701	-6.61967	0.3025376	N.S
RPL18	4.68E-01	3.06E-01	1.032669	-6.48673	0.3023429	N.S
ATP5I	4.96E-01	3.34E-01	0.973827	-6.54529	0.3017885	N.S
CALM3	4.03E-01	2.47E-01	1.168804	-6.3386	0.3013931	N.S
PMS2P9	3.08E-01	1.68E-01	1.395554	-6.05325	0.3012275	N.S
TCF3	3.52E-01	2.03E-01	1.286291	-6.19672	0.3004651	N.S
SERPINB1	6.49E-01	4.95E-01	0.68627	-6.78321	0.300421	N.S
MIR636	3.76E-01	2.24E-01	1.228057	-6.26866	0.3003662	N.S
DCTN3	4.01E-01	2.45E-01	1.173209	-6.33351	0.3002078	N.S
BUB3	4.48E-01	2.87E-01	1.073729	-6.44391	0.2990469	N.S
RPL13	3.02E-01	1.63E-01	1.41339	-6.02879	0.2989429	N.S
ELK1	4.01E-01	2.45E-01	1.174868	-6.33159	0.2987138	N.S
POU4F1	7.77E-01	6.54E-01	0.450477	-6.91762	0.298556	N.S
RPS16	2.98E-01	1.59E-01	1.424887	-6.01287	0.2981547	N.S
	6.34E-01	4.77E-01	0.7157	-6.76257	0.2978024	N.S
RPS17	3.73E-01	2.21E-01	1.23602	-6.25901	0.2964307	N.S
PPP4C	3.38E-01	1.91E-01	1.3233	-6.14936	0.2960799	N.S
POU2F1	6.28E-01	4.70E-01	0.727227	-6.75425	0.2960127	N.S
TAF5	6.41E-01	4.85E-01	0.703068	-6.77153	0.2947653	N.S
SNORD14D	6.61E-01	5.09E-01	0.664107	-6.79819	0.2947012	N.S
STIL	4.74E-01	3.11E-01	1.021343	-6.49826	0.2946005	N.S
PLD3	7.85E-01	6.64E-01	0.437085	-6.9236	0.2937826	N.S
BMP1	7.03E-01	5.63E-01	0.582296	-6.84928	0.2937036	N.S
EGR1	5.12E-01	3.51E-01	0.940408	-6.57706	0.2932939	N.S
HSBP1	4.55E-01	2.95E-01	1.057392	-6.46114	0.2932424	N.S
	5.44E-01	3.83E-01	0.878557	-6.63302	0.2915696	N.S
COASY	3.16E-01	1.73E-01	1.378678	-6.07613	0.2909307	N.S
AKAP17A	3.84E-01	2.31E-01	1.210304	-6.28996	0.2905537	N.S
SETD1A	4.05E-01	2.49E-01	1.164779	-6.34323	0.2904481	N.S
AIMP2	4.58E-01	2.97E-01	1.052885	-6.46585	0.2901569	N.S
TNP2	5.95E-01	4.35E-01	0.785998	-6.70983	0.2896405	N.S
RPL37A	3.62E-01	2.12E-01	1.261733	-6.22744	0.288209	N.S
RPSAP9	4.93E-01	3.31E-01	0.980535	-6.53878	0.2879986	N.S
VDAC1	6.83E-01	5.37E-01	0.62041	-6.8263	0.2872616	N.S
POLR2C	4.47E-01	2.86E-01	1.07678	-6.44066	0.2871966	N.S
INTS10	2.45E-01	1.20E-01	1.576532	-5.79167	0.2869514	N.S
LPIN1	7.03E-01	5.63E-01	0.582198	-6.84933	0.2869272	N.S
JAK1	2.57E-01	1.29E-01	1.540158	-5.84662	0.2863629	N.S
SNORA64	4.72E-01	3.10E-01	1.024086	-6.49548	0.2853943	N.S
KAT8	2.50E-01	1.23E-01	1.563513	-5.81147	0.2853862	N.S
PGC	5.78E-01	4.18E-01	0.815838	-6.68598	0.2852513	N.S
RFK	5.73E-01	4.13E-01	0.824779	-6.67867	0.2849557	N.S
OR7E24	7.32E-01	5.94E-01	0.535231	-6.87566	0.2839787	N.S
GSTP1	4.79E-01	3.16E-01	1.01067	-6.50901	0.2837025	N.S
U2AF1	2.66E-01	1.34E-01	1.517683	-5.87997	0.2824077	N.S
SLC3A2	5.37E-01	3.76E-01	0.892354	-6.62086	0.2818866	N.S
HNRNPA0	6.41E-01	4.85E-01	0.702414	-6.77199	0.2818653	N.S
MAGED2	4.91E-01	3.29E-01	0.983325	-6.53606	0.2814946	N.S
FCN3	3.62E-01	2.12E-01	1.260342	-6.22916	0.2812718	N.S
CTSC	5.06E-01	3.44E-01	0.953434	-6.56481	0.2811575	N.S
UBE2I	3.50E-01	2.01E-01	1.291765	-6.18979	0.2808936	N.S
ENSA	3.84E-01	2.31E-01	1.209987	-6.29034	0.2805631	N.S
ARHGAP33	6.46E-01	4.90E-01	0.694392	-6.7776	0.2802944	N.S
WT1-AS	4.92E-01	3.30E-01	0.98109	-6.53824	0.2800619	N.S
FANCL	6.28E-01	4.70E-01	0.727429	-6.75411	0.2799386	N.S
TPP1	6.48E-01	4.94E-01	0.687974	-6.78204	0.2798188	N.S
BRD2	4.06E-01	2.50E-01	1.160817	-6.34778	0.2791933	N.S
MIR664B	2.85E-01	1.50E-01	1.459786	-5.96381	0.2786201	N.S
CALM3	3.93E-01	2.39E-01	1.190231	-6.31369	0.2784708	N.S
LOC100508408	3.04E-01	1.64E-01	1.407216	-6.03729	0.2777928	N.S
TMX1	6.47E-01	4.93E-01	0.689427	-6.78103	0.2771569	N.S
DRG1	2.92E-01	1.55E-01	1.440524	-5.99102	0.2761988	N.S
RPL19	3.20E-01	1.76E-01	1.367937	-6.09055	0.2760755	N.S
XPC	4.56E-01	2.95E-01	1.056185	-6.4624	0.2757235	N.S
SRP14	2.09E-01	9.56E-02	1.692954	-5.60792	0.2752522	N.S
MTG1	3.28E-01	1.82E-01	1.349244	-6.1154	0.273538	N.S
RFC5	4.82E-01	3.20E-01	1.00369	-6.51599	0.2727704	N.S
RAB9A	3.69E-01	2.19E-01	1.243431	-6.24997	0.2722209	N.S
R3HDM2	5.42E-01	3.81E-01	0.882896	-6.62922	0.2719403	N.S
RPL21P28	3.00E-01	1.61E-01	1.417885	-6.02258	0.2716025	N.S
ATP5G3	5.80E-01	4.19E-01	0.812975	-6.68831	0.2714309	N.S
CTNNA1	5.32E-01	3.70E-01	0.902868	-6.61147	0.2706585	N.S
ACSM3	7.59E-01	6.30E-01	0.484224	-6.90177	0.2705871	N.S
PRPS1L1	5.09E-01	3.48E-01	0.94639	-6.57145	0.2701952	N.S
SLC17A3	4.94E-01	3.32E-01	0.978498	-6.54076	0.2700328	N.S
FAU	4.78E-01	3.15E-01	1.012342	-6.50734	0.2700097	N.S
VIM	6.71E-01	5.22E-01	0.644327	-6.81115	0.2690195	N.S
BRD8	6.97E-01	5.55E-01	0.5935	-6.84267	0.2684345	N.S
RAB1A	3.52E-01	2.03E-01	1.28616	-6.19688	0.2683298	N.S
AOC4P	5.03E-01	3.41E-01	0.960035	-6.55853	0.2681384	N.S
DGAT1	7.26E-01	5.88E-01	0.545089	-6.87032	0.2675177	N.S
ALMS1	5.59E-01	3.98E-01	0.850655	-6.65706	0.2671737	N.S
ENTPD2	6.50E-01	4.97E-01	0.683674	-6.78499	0.2670509	N.S
LTBP4	3.58E-01	2.09E-01	1.270896	-6.21604	0.2666456	N.S
AES	4.97E-01	3.36E-01	0.970618	-6.54839	0.2664903	N.S
KLF6	7.32E-01	5.94E-01	0.535193	-6.87568	0.2664374	N.S
PPP2R1A	3.04E-01	1.64E-01	1.407806	-6.03648	0.2660809	N.S
GPR15	4.99E-01	3.37E-01	0.967169	-6.5517	0.2654736	N.S
SNRPG	3.84E-01	2.31E-01	1.210201	-6.29008	0.2650673	N.S
UFD1L	2.82E-01	1.47E-01	1.467518	-5.95279	0.2631	N.S
NF2	7.58E-01	6.29E-01	0.485226	-6.90128	0.2620765	N.S
ECH1	6.70E-01	5.20E-01	0.647409	-6.80915	0.2620484	N.S
CSNK2A1	5.28E-01	3.65E-01	0.912626	-6.60266	0.2619174	N.S
PIK3CB	4.36E-01	2.77E-01	1.097987	-6.41785	0.2618793	N.S
CUX1	3.88E-01	2.34E-01	1.202125	-6.29967	0.2617571	N.S
CLEC10A	6.69E-01	5.19E-01	0.648538	-6.80842	0.2617007	N.S
CTNNA1	4.82E-01	3.21E-01	1.001017	-6.51864	0.2602665	N.S
RPL32	3.48E-01	2.00E-01	1.295152	-6.18549	0.2602497	N.S
MAN2A2	6.76E-01	5.29E-01	0.633937	-6.8178	0.2599138	N.S
USF2	6.72E-01	5.23E-01	0.642461	-6.81235	0.2596324	N.S
CLSTN1	3.62E-01	2.12E-01	1.262324	-6.22671	0.2595568	N.S
EPRS	4.04E-01	2.48E-01	1.166007	-6.34182	0.2595127	N.S
CDC42	5.33E-01	3.71E-01	0.902051	-6.6122	0.2593221	N.S
HIST1H2BC	5.32E-01	3.70E-01	0.903635	-6.61078	0.2589042	N.S
OARD1	2.81E-01	1.47E-01	1.469838	-5.94947	0.2583321	N.S
PPP2R5A	4.68E-01	3.06E-01	1.03279	-6.48661	0.2582705	N.S
RECQL5	6.22E-01	4.63E-01	0.738841	-6.74574	0.2580475	N.S
PHF1	5.73E-01	4.12E-01	0.826234	-6.67747	0.2565369	N.S
PDPN	5.12E-01	3.51E-01	0.939844	-6.57759	0.2561173	N.S
KIF20B	4.88E-01	3.26E-01	0.990496	-6.52904	0.255998	N.S
RPL36AL	4.77E-01	3.14E-01	1.015458	-6.5042	0.2555675	N.S
USP19	4.01E-01	2.45E-01	1.173599	-6.33306	0.2546456	N.S
EIF4A3	3.86E-01	2.32E-01	1.207311	-6.29352	0.2542255	N.S
ATP10B	6.30E-01	4.72E-01	0.723641	-6.75686	0.2537848	N.S
SLC4A2	3.58E-01	2.09E-01	1.269818	-6.21739	0.2534377	N.S
SFI1	4.72E-01	3.10E-01	1.023435	-6.49614	0.2533042	N.S
PASK	6.70E-01	5.20E-01	0.64691	-6.80948	0.2531587	N.S
ACADVL	5.60E-01	4.00E-01	0.847032	-6.66012	0.2531111	N.S
TTTY1B	5.48E-01	3.87E-01	0.870496	-6.64005	0.2527247	N.S
SAP18	3.88E-01	2.33E-01	1.203819	-6.29767	0.2524389	N.S
IMPDH1	5.34E-01	3.72E-01	0.898584	-6.61531	0.2519539	N.S
CAPZA1	3.39E-01	1.92E-01	1.319829	-6.15385	0.2519511	N.S
UBE2I	2.42E-01	1.18E-01	1.586123	-5.77699	0.2518936	N.S
PTOV1-AS1	7.13E-01	5.73E-01	0.566686	-6.85827	0.2518227	N.S
PPP2R1A	3.38E-01	1.91E-01	1.322557	-6.15032	0.2512104	N.S
DDTL	6.64E-01	5.12E-01	0.659876	-6.80099	0.2509995	N.S
	7.44E-01	6.11E-01	0.511408	-6.88818	0.2502632	N.S
NUMA1	4.85E-01	3.23E-01	0.996758	-6.52286	0.2499824	N.S
FIG4	4.05E-01	2.49E-01	1.163162	-6.34509	0.2499561	N.S
FARS2	5.96E-01	4.36E-01	0.784474	-6.71103	0.2493438	N.S
MRPL40	5.90E-01	4.28E-01	0.797269	-6.70092	0.2488968	N.S
LPAR2	5.62E-01	4.01E-01	0.845057	-6.66179	0.2485744	N.S
SNAPC5	4.91E-01	3.28E-01	0.98542	-6.53401	0.246428	N.S
LANCL1	4.49E-01	2.88E-01	1.071122	-6.44668	0.2464178	N.S
HINT1	6.68E-01	5.17E-01	0.652526	-6.80582	0.2458439	N.S
CSK	3.92E-01	2.37E-01	1.193913	-6.30936	0.2456687	N.S
RPL13AP5	4.25E-01	2.67E-01	1.121394	-6.39218	0.2450726	N.S
LRRC23	7.21E-01	5.84E-01	0.551218	-6.86695	0.2439829	N.S
PTBP3	6.61E-01	5.08E-01	0.665633	-6.79717	0.2438545	N.S
HDDC2	6.09E-01	4.49E-01	0.762115	-6.72829	0.243508	N.S
RPS12	6.63E-01	5.11E-01	0.661061	-6.80021	0.2426456	N.S
ABL1	6.24E-01	4.65E-01	0.734818	-6.74871	0.2425056	N.S
FDXR	4.91E-01	3.29E-01	0.983995	-6.53541	0.2417962	N.S
CCDC28A	3.45E-01	1.97E-01	1.304427	-6.17367	0.2404234	N.S
CALM3	4.85E-01	3.23E-01	0.996193	-6.52342	0.2396535	N.S
RRAS	6.53E-01	5.00E-01	0.678192	-6.78872	0.2389016	N.S
MFAP1	7.33E-01	5.97E-01	0.530922	-6.87797	0.2387238	N.S
ATP1B1	6.12E-01	4.52E-01	0.757082	-6.73211	0.238608	N.S
KLHL20	6.06E-01	4.46E-01	0.767958	-6.72383	0.2381289	N.S
MYBPC2	5.54E-01	3.94E-01	0.859397	-6.64961	0.2378171	N.S
CD22	6.82E-01	5.36E-01	0.622525	-6.82498	0.2377476	N.S
COX4I1	3.59E-01	2.09E-01	1.268629	-6.21887	0.2373698	N.S
SNORD54	3.54E-01	2.06E-01	1.278986	-6.20591	0.2372574	N.S
DPT	5.69E-01	4.08E-01	0.832541	-6.67225	0.2368077	N.S
DDX19B	4.15E-01	2.57E-01	1.1432	-6.3678	0.2363764	N.S
EIF4H	4.32E-01	2.73E-01	1.105725	-6.40943	0.2362807	N.S
RAMP3	5.93E-01	4.33E-01	0.789844	-6.70681	0.2359922	N.S
LOC102724197	4.69E-01	3.07E-01	1.030721	-6.48872	0.2358383	N.S
FST	4.30E-01	2.72E-01	1.109524	-6.40527	0.2356753	N.S
NIPSNAP1	3.64E-01	2.14E-01	1.254951	-6.23583	0.2354276	N.S
LOC101928826	3.43E-01	1.96E-01	1.308051	-6.16902	0.2344481	N.S
MAPKAPK2	6.00E-01	4.39E-01	0.778558	-6.71564	0.2343582	N.S
ILF2	3.93E-01	2.39E-01	1.189842	-6.31414	0.2340505	N.S
ARAP1	6.49E-01	4.96E-01	0.685613	-6.78366	0.2336617	N.S
DPM1	4.22E-01	2.64E-01	1.127429	-6.38548	0.2326696	N.S
UBE2J1	6.49E-01	4.95E-01	0.686662	-6.78294	0.2322031	N.S
LOC101929087	2.50E-01	1.23E-01	1.564852	-5.80944	0.231754	N.S
PNPLA6	6.35E-01	4.78E-01	0.714003	-6.76378	0.231535	N.S
HIST1H2BM	7.78E-01	6.54E-01	0.449756	-6.91795	0.2304624	N.S
TNPO3	5.55E-01	3.95E-01	0.856686	-6.65193	0.2303233	N.S
ERLIN2	7.11E-01	5.71E-01	0.569362	-6.85675	0.2303187	N.S
AGPAT2	6.66E-01	5.15E-01	0.655433	-6.80392	0.2301459	N.S
RBMS1	5.90E-01	4.30E-01	0.794654	-6.703	0.229538	N.S
MAN2B1	5.48E-01	3.87E-01	0.872195	-6.63857	0.2289727	N.S
TMBIM6	4.26E-01	2.67E-01	1.119803	-6.39395	0.2280397	N.S
	4.82E-01	3.19E-01	1.004279	-6.5154	0.2279195	N.S
NDRG1	7.19E-01	5.81E-01	0.554223	-6.86528	0.2276054	N.S
OPLAH	7.13E-01	5.74E-01	0.565924	-6.8587	0.2273809	N.S
GPX1	6.33E-01	4.75E-01	0.718802	-6.76034	0.2264843	N.S
INPP5D	4.91E-01	3.29E-01	0.984021	-6.53538	0.2261539	N.S
MLF2	5.44E-01	3.84E-01	0.877371	-6.63406	0.2259596	N.S
SETX	7.34E-01	6.00E-01	0.527128	-6.87998	0.2254105	N.S
GAPDH	5.78E-01	4.17E-01	0.816447	-6.68549	0.2252417	N.S
CIB1	3.53E-01	2.04E-01	1.283434	-6.20032	0.2248126	N.S
GJB5	3.76E-01	2.24E-01	1.228581	-6.26802	0.222896	N.S
CLNS1A	6.80E-01	5.34E-01	0.626251	-6.82265	0.2224233	N.S
PSMB4	4.50E-01	2.90E-01	1.067781	-6.45021	0.2221291	N.S
TMEM131	6.32E-01	4.74E-01	0.720366	-6.75922	0.2218952	N.S
SDHA	3.35E-01	1.89E-01	1.329743	-6.14098	0.2208165	N.S
LOC100996919	6.87E-01	5.43E-01	0.612092	-6.83144	0.2205329	N.S
TXNRD1	3.70E-01	2.19E-01	1.242559	-6.25104	0.2201497	N.S
DOLK	8.11E-01	7.01E-01	0.385716	-6.94485	0.2199607	N.S
JADE3	5.37E-01	3.76E-01	0.891926	-6.62124	0.2195001	N.S
ACOT1	5.23E-01	3.60E-01	0.921548	-6.59452	0.2190316	N.S
SURF2	4.61E-01	3.00E-01	1.045282	-6.47375	0.2190105	N.S
TCEAL1	5.35E-01	3.73E-01	0.897286	-6.61647	0.2190043	N.S
NR1H2	5.35E-01	3.74E-01	0.8965	-6.61717	0.2184092	N.S
PTH1R	8.19E-01	7.12E-01	0.370339	-6.9507	0.2182413	N.S
POFUT2	4.92E-01	3.31E-01	0.980873	-6.53845	0.2180456	N.S
NFATC3	7.56E-01	6.27E-01	0.488046	-6.89991	0.2178399	N.S
AK2	7.32E-01	5.96E-01	0.533051	-6.87683	0.2172325	N.S
TIMM17A	6.47E-01	4.92E-01	0.691284	-6.77975	0.2171888	N.S
MNX1	8.05E-01	6.90E-01	0.400979	-6.93881	0.2167641	N.S
PCM1	6.93E-01	5.49E-01	0.601924	-6.83762	0.2167305	N.S
NUDT3	6.13E-01	4.54E-01	0.754315	-6.7342	0.2160108	N.S
SUPT20H	6.64E-01	5.12E-01	0.65893	-6.80162	0.215641	N.S
LOC100996809	7.55E-01	6.26E-01	0.490205	-6.89884	0.2148946	N.S
MIR6758	3.43E-01	1.95E-01	1.309567	-6.16708	0.2145608	N.S
ADIPOR2	7.42E-01	6.08E-01	0.515633	-6.886	0.2142573	N.S
LRP3	7.28E-01	5.91E-01	0.540844	-6.87263	0.2140782	N.S
H2AFV	5.66E-01	4.06E-01	0.837539	-6.66809	0.2140511	N.S
PSEN1	5.68E-01	4.07E-01	0.83468	-6.67047	0.2125406	N.S
NFKB1	6.38E-01	4.82E-01	0.70796	-6.76808	0.2121959	N.S
MT3	7.44E-01	6.10E-01	0.512142	-6.8878	0.2112917	N.S
CSRNP2	6.15E-01	4.56E-01	0.74964	-6.73771	0.2110064	N.S
N4BP2L2	7.34E-01	6.00E-01	0.526805	-6.88015	0.2104013	N.S
PMS2P3	6.13E-01	4.54E-01	0.754112	-6.73435	0.2103525	N.S
AK2	7.93E-01	6.76E-01	0.419571	-6.93114	0.209518	N.S
RPS17	6.24E-01	4.65E-01	0.735498	-6.74821	0.2092431	N.S
ARL2	6.34E-01	4.76E-01	0.716618	-6.76191	0.2089601	N.S
PLIN3	4.19E-01	2.61E-01	1.135185	-6.37682	0.2084468	N.S
SMAD2	6.53E-01	4.99E-01	0.679552	-6.7878	0.2083515	N.S
UBL3	7.70E-01	6.45E-01	0.463381	-6.91169	0.2082885	N.S
DVL3	6.00E-01	4.40E-01	0.777999	-6.71608	0.2074948	N.S
DRD3	7.23E-01	5.85E-01	0.548934	-6.86821	0.2074626	N.S
SHMT2	5.93E-01	4.33E-01	0.789124	-6.70737	0.2071496	N.S
THOP1	5.32E-01	3.69E-01	0.905469	-6.60913	0.206869	N.S
GPX2	7.49E-01	6.17E-01	0.502693	-6.89262	0.2068638	N.S
ATP6V1E1	4.11E-01	2.54E-01	1.151063	-6.3589	0.206147	N.S
KIFC3	5.95E-01	4.35E-01	0.786406	-6.70951	0.2056465	N.S
LOC101928625	7.83E-01	6.62E-01	0.439648	-6.92247	0.2056249	N.S
RAD23B	4.30E-01	2.71E-01	1.110208	-6.40452	0.2054068	N.S
[truncated: 2,733 more rows]
